# Supplementary material for: Gene expression patterns associated with multidrug therapy in multibacillary leprosy
Source: Front Cell Infect Microbiol. 2022 Jul 22;12:917282. doi: 10.3389/fcimb.2022.917282 (PMC9354612; doi:10.3389/fcimb.2022.917282)
Supplement: Supplementary file 5 [file Table_1.xls]

## Sheet: tmp
Row.names	baseMean	log2FoldChange	lfcSE	pvalue	padj	ENTREZID	SYMBOL	GENENAME
ENSG00000226025	34.5378	-2.46197	0.340024	1.85819e-14	3.37578e-10	400696	LGALS17A	galectin 14 pseudogene
ENSG00000138755	4646.08	-2.19544	0.327747	7.21367e-14	4.36836e-10	4283	CXCL9	C-X-C motif chemokine ligand 9
ENSG00000229754	235.869	-3.44136	0.557234	6.41023e-14	4.36836e-10
ENSG00000168062	178.224	-1.70631	0.264163	1.53612e-12	6.97669e-09	116071	BATF2	basic leucine zipper ATF-like transcription factor 2
ENSG00000111537	66.6395	-2.08777	0.328561	3.23654e-12	9.80546e-09	3458	IFNG	interferon gamma
ENSG00000128383	303.693	-2.59329	0.442665	3.23844e-12	9.80546e-09	200315	APOBEC3A	apolipoprotein B mRNA editing enzyme catalytic subunit 3A
ENSG00000128383	303.693	-2.59329	0.442665	3.23844e-12	9.80546e-09	100913187	APOBEC3A_B	APOBEC3A and APOBEC3B deletion hybrid
ENSG00000172215	407.407	-1.59448	0.286015	3.79344e-10	9.84506e-07	10663	CXCR6	C-X-C motif chemokine receptor 6
ENSG00000156234	256.013	-2.26137	0.438917	6.91802e-10	1.571e-06	10563	CXCL13	C-X-C motif chemokine ligand 13
ENSG00000130487	156.257	-1.68782	0.32192	1.76713e-09	3.50312e-06	113730	KLHDC7B	kelch domain containing 7B
ENSG00000131203	235.128	-1.57593	0.299845	1.92829e-09	3.50312e-06	3620	IDO1	indoleamine 2,3-dioxygenase 1
ENSG00000188820	64.8777	-2.17603	0.414952	2.72556e-09	4.50139e-06	441168	CALHM6	calcium homeostasis modulator family member 6
ENSG00000115415	6797.1	-1.34954	0.27671	1.79016e-08	2.71016e-05	6772	STAT1	signal transducer and activator of transcription 1
ENSG00000070526	26.2905	1.75109	0.356256	2.25565e-08	2.97022e-05	55808	ST6GALNAC1	ST6 N-acetylgalactosaminide alpha-2,6-sialyltransferase 1
ENSG00000116663	452.593	-1.00681	0.203307	2.28894e-08	2.97022e-05	26270	FBXO6	F-box protein 6
ENSG00000239713	921.697	-1.05778	0.219588	3.7059e-08	4.48834e-05	60489	APOBEC3G	apolipoprotein B mRNA editing enzyme catalytic subunit 3G
ENSG00000161940	270.864	1.17161	0.244416	4.36804e-08	4.95964e-05	255877	BCL6B	BCL6B transcription repressor
ENSG00000100453	468.452	-1.87678	0.434504	6.52084e-08	6.96847e-05	3002	GZMB	granzyme B
ENSG00000112303	263.424	-1.16855	0.277718	5.86922e-07	0.000526004	8875	VNN2	vanin 2
ENSG00000004468	373.674	-1.15855	0.2827	9.46906e-07	0.000688098	952	CD38	CD38 molecule
ENSG00000101082	195.655	-1.13244	0.274172	8.8398e-07	0.000688098	84174	SLA2	Src like adaptor 2
ENSG00000161405	965.219	-1.37301	0.336924	9.46141e-07	0.000688098	22806	IKZF3	IKAROS family zinc finger 3
ENSG00000117560	116.805	-1.27785	0.318716	1.30741e-06	0.000913531	356	FASLG	Fas ligand
ENSG00000026751	3702.87	-1.062	0.269441	1.73083e-06	0.00103898	57823	SLAMF7	SLAM family member 7
ENSG00000079263	214.054	-1.04322	0.262115	1.7729e-06	0.00103898	11262	SP140	SP140 nuclear body protein
ENSG00000163568	141.301	-1.62839	0.433096	1.70965e-06	0.00103898	9447	AIM2	absent in melanoma 2
ENSG00000225492	131.839	-1.50341	0.395901	1.62696e-06	0.00103898	400759	GBP1P1	guanylate binding protein 1 pseudogene 1
ENSG00000154451	2669.33	-1.60835	0.456852	2.43125e-06	0.00138027	115362	GBP5	guanylate binding protein 5
ENSG00000089127	1349.18	-1.32616	0.359289	2.86881e-06	0.00154742	4938	OAS1	2'-5'-oligoadenylate synthetase 1
ENSG00000121380	22.5545	-1.48229	0.386898	3.15775e-06	0.00159352	79370	BCL2L14	BCL2 like 14
ENSG00000160791	981.19	-1.14295	0.30602	3.32069e-06	0.00163046	1234	CCR5	C-C motif chemokine receptor 5
ENSG00000169783	68.6232	1.05134	0.271356	3.65669e-06	0.00170336	84894	LINGO1	leucine rich repeat and Ig domain containing 1
ENSG00000256039	43.9462	-1.56277	0.43131	3.65213e-06	0.00170336
ENSG00000169248	275.515	-1.93025	0.596007	4.08628e-06	0.00185589	6373	CXCL11	C-X-C motif chemokine ligand 11
ENSG00000171631	106.681	-1.05285	0.278854	4.19471e-06	0.00185867	5031	P2RY6	pyrimidinergic receptor P2Y6
ENSG00000125245	46.6755	-1.03806	0.274798	5.27107e-06	0.00227028	2841	GPR18	G protein-coupled receptor 18
ENSG00000126709	2487.28	-1.5153	0.451987	5.37358e-06	0.00227028	2537	IFI6	interferon alpha inducible protein 6
ENSG00000147570	166.498	-1.87176	0.601343	5.76759e-06	0.00227782	85479	DNAJC5B	DnaJ heat shock protein family (Hsp40) member C5 beta
ENSG00000156587	1844.73	-1.00584	0.27425	5.65601e-06	0.00227782	9246	UBE2L6	ubiquitin conjugating enzyme E2 L6
ENSG00000179314	68.7879	1.39593	0.392805	5.73303e-06	0.00227782	23302	WSCD1	WSC domain containing 1
ENSG00000166523	922.904	-1.63701	0.529067	8.21362e-06	0.00304524	26253	CLEC4E	C-type lectin domain family 4 member E
ENSG00000128917	176.356	1.09146	0.312495	1.04125e-05	0.00378328	54567	DLL4	delta like canonical Notch ligand 4
ENSG00000100385	537.856	-1.00457	0.290382	1.26005e-05	0.0044885	3560	IL2RB	interleukin 2 receptor subunit beta
ENSG00000140379	793.337	-1.398	0.464079	1.81175e-05	0.00626678	597	BCL2A1	BCL2 related protein A1
ENSG00000173372	37587.2	-1.40674	0.461549	1.82826e-05	0.00626678	712	C1QA	complement C1q A chain
ENSG00000173369	21557.9	-1.44238	0.489559	2.00549e-05	0.00674698	713	C1QB	complement C1q B chain
ENSG00000102524	1009.56	-1.03159	0.315742	2.15653e-05	0.0069289	10673	TNFSF13B	TNF superfamily member 13b
ENSG00000160856	278.888	-1.09802	0.338591	2.17398e-05	0.0069289	115352	FCRL3	Fc receptor like 3
ENSG00000256262	43.2431	-1.61783	0.529619	2.14063e-05	0.0069289
ENSG00000121594	70.4457	-1.65348	0.58029	2.86714e-05	0.00868122	941	CD80	CD80 molecule
ENSG00000198844	459.356	1.04119	0.330998	3.05709e-05	0.00910461	22899	ARHGEF15	Rho guanine nucleotide exchange factor 15
ENSG00000211664	108.422	-1.47645	0.488742	3.25067e-05	0.00952499	28814	IGLV2-18	immunoglobulin lambda variable 2-18
ENSG00000109956	53.704	-1.21064	0.385479	3.45198e-05	0.00979876	27087	B3GAT1	beta-1,3-glucuronyltransferase 1
ENSG00000105697	307.673	-1.63146	0.627421	3.51232e-05	0.00981666	57817	HAMP	hepcidin antimicrobial peptide
ENSG00000152969	89.1453	-1.434	0.491203	4.09319e-05	0.010623	152789	JAKMIP1	janus kinase and microtubule interacting protein 1
ENSG00000223552	20.2569	-1.69575	0.582532	3.99091e-05	0.010623
ENSG00000203747	2726.57	-1.61978	0.695697	4.18016e-05	0.0106959	2214	FCGR3A	Fc fragment of IgG receptor IIIa
ENSG00000089692	1144.38	-1.28346	0.462864	4.54595e-05	0.0114703	3902	LAG3	lymphocyte activating 3
ENSG00000169436	49.3664	-1.21343	0.395274	4.6248e-05	0.0115094	169044	COL22A1	collagen type XXII alpha 1 chain
ENSG00000214212	110.266	-1.24708	0.437415	5.04678e-05	0.0122246	255809	C19orf38	chromosome 19 open reading frame 38
ENSG00000166527	48.1059	-1.47617	0.525896	5.23006e-05	0.0123395	338339	CLEC4D	C-type lectin domain family 4 member D
ENSG00000158517	2019.57	-1.42609	0.58371	6.14393e-05	0.0139521	653361	NCF1	neutrophil cytosolic factor 1
ENSG00000258116	14.9546	-1.686	0.584201	6.51115e-05	0.0142855	100506099	PPIAP45	peptidylprolyl isomerase A pseudogene 45
ENSG00000096996	348.403	-1.02407	0.355942	6.8972e-05	0.0147413	3594	IL12RB1	interleukin 12 receptor subunit beta 1
ENSG00000270547	70.1203	1.37027	0.505584	7.99974e-05	0.0163294	401492	LINC01235	long intergenic non-protein coding RNA 1235
ENSG00000211945	746.995	-1.2625	0.459351	8.48735e-05	0.0170215	28468	IGHV1-18	immunoglobulin heavy variable 1-18
ENSG00000163599	169.62	-1.22447	0.452749	8.63833e-05	0.0170579	1493	CTLA4	cytotoxic T-lymphocyte associated protein 4
ENSG00000117091	1209.71	-1.00138	0.370914	0.000101153	0.0192352	962	CD48	CD48 molecule
ENSG00000125968	766.679	1.10759	0.416018	0.000101644	0.0192352	3397	ID1	inhibitor of DNA binding 1, HLH protein
ENSG00000150337	1468.16	-1.21512	0.497389	0.000117175	0.0217216	2209	FCGR1A	Fc fragment of IgG receptor Ia
ENSG00000161929	438.349	-1.14258	0.453954	0.000119148	0.0218643	388325	SCIMP	SLP adaptor and CSK interacting membrane protein
ENSG00000144837	86.8576	-1.06223	0.394775	0.000122026	0.021949	51365	PLA1A	phospholipase A1 member A
ENSG00000148773	244.189	-1.11015	0.435418	0.000128444	0.0220662	4288	MKI67	marker of proliferation Ki-67
ENSG00000136514	210.933	-1.0168	0.387516	0.000135526	0.022459	64108	RTP4	receptor transporter protein 4
ENSG00000233038	298.157	-1.37749	0.597106	0.000136513	0.022459
ENSG00000137101	480.595	-1.04426	0.412911	0.000155609	0.0247977	971	CD72	CD72 molecule
ENSG00000111335	1268.41	-1.05293	0.421843	0.000175308	0.026571	4939	OAS2	2'-5'-oligoadenylate synthetase 2
ENSG00000169245	1158.7	-1.52371	0.926119	0.000177227	0.026571	3627	CXCL10	C-X-C motif chemokine ligand 10
ENSG00000187068	84.1651	1.33564	0.594505	0.000178437	0.026571	285382	C3orf70	chromosome 3 open reading frame 70
ENSG00000186074	863.684	-1.16643	0.508504	0.00018203	0.0268857	146722	CD300LF	CD300 molecule like family member f
ENSG00000104972	2043.82	-1.01344	0.417262	0.000195022	0.0282868	10859	LILRB1	leukocyte immunoglobulin like receptor B1
ENSG00000169495	852.371	-1.18705	0.543908	0.000196187	0.0282868	203100	HTRA4	HtrA serine peptidase 4
ENSG00000211751	756.07	-1.31754	0.599491	0.000217502	0.030395	28639	TRBC1	T cell receptor beta constant 1
ENSG00000130600	1545.91	1.04643	0.446503	0.000223643	0.0307797	283120	H19	H19 imprinted maternally expressed transcript
ENSG00000130600	1545.91	1.04643	0.446503	0.000223643	0.0307797	102724852	LOC102724852	uncharacterized LOC102724852
ENSG00000185274	94.8602	1.28864	0.605422	0.000221985	0.0307797	64409	GALNT17	polypeptide N-acetylgalactosaminyltransferase 17
ENSG00000182487	3077.68	-1.07556	0.465696	0.000235034	0.0313961	654816	NCF1B	neutrophil cytosolic factor 1B pseudogene
ENSG00000177098	221.051	1.01808	0.423828	0.000247315	0.0323235	6330	SCN4B	sodium voltage-gated channel beta subunit 4
ENSG00000157766	36.5185	1.2087	0.521277	0.000251351	0.0325108	176	ACAN	aggrecan
ENSG00000225964	33.4967	-1.49997	0.710451	0.000277012	0.0340032
ENSG00000160883	596.556	-1.18879	0.632376	0.000287775	0.0348534	3101	HK3	hexokinase 3
ENSG00000226197	36.6784	1.08356	0.434012	0.000296574	0.0356812
ENSG00000135114	428.525	-1.15622	0.588679	0.000308617	0.0364068	8638	OASL	2'-5'-oligoadenylate synthetase like
ENSG00000188517	27.6393	1.35113	0.650019	0.000318	0.0370327	84570	COL25A1	collagen type XXV alpha 1 chain
ENSG00000131401	3181.76	-1.0169	0.466484	0.000324144	0.0373484	256236	NAPSB	napsin B aspartic peptidase, pseudogene
ENSG00000145850	14.7497	-1.34789	0.583487	0.000327875	0.0374622	91937	TIMD4	T cell immunoglobulin and mucin domain containing 4
ENSG00000133106	975.763	-1.06438	0.514043	0.000352832	0.0398364	94240	EPSTI1	epithelial stromal interaction 1
ENSG00000105246	202.68	-1.08384	0.529927	0.00035652	0.0399809	10148	EBI3	Epstein-Barr virus induced 3
ENSG00000211745	15.9977	-1.31417	0.554999	0.000382548	0.041209	28616	TRBV4-2	T cell receptor beta variable 4-2
ENSG00000226979	57.3272	-1.15036	0.537294	0.000399305	0.0426716	4049	LTA	lymphotoxin alpha
ENSG00000162817	426.98	1.01448	0.478956	0.00041316	0.0436388	79762	C1orf115	chromosome 1 open reading frame 115
ENSG00000100298	54.9008	-1.22858	0.634793	0.000416926	0.043782	164668	APOBEC3H	apolipoprotein B mRNA editing enzyme catalytic subunit 3H
ENSG00000100985	6645.6	-1.03401	0.546438	0.000452693	0.0456893	4318	MMP9	matrix metallopeptidase 9
ENSG00000224557	89.6542	-1.23234	0.789607	0.000470013	0.0466597	3116	HLA-DPB2	major histocompatibility complex, class II, DP beta 2 (pseudogene)
ENSG00000086300	1294.3	-1.09051	0.673401	0.00049899	0.048056	29887	SNX10	sorting nexin 10
ENSG00000187808	166.549	-1.07331	0.585738	0.000498666	0.048056	347454	SOWAHD	sosondowah ankyrin repeat domain family member D
ENSG00000226091	259.057	-1.10667	0.633733	0.000525	0.049418	389634	LINC00937	long intergenic non-protein coding RNA 937
ENSG00000197272	20.8394	-1.15677	0.536447	0.000550801	0.0511391	246778	IL27	interleukin 27
ENSG00000188389	307.063	-1.08202	0.78041	0.000620916	0.0547013	5133	PDCD1	programmed cell death 1
ENSG00000161649	203.484	1.10303	0.712417	0.000654925	0.0566572	146894	CD300LG	CD300 molecule like family member g
ENSG00000204632	103.934	-1.11538	0.643561	0.000711203	0.060095	3135	HLA-G	major histocompatibility complex, class I, G
ENSG00000050730	21.6224	-1.2215	0.714082	0.000736548	0.0616054	79931	TNIP3	TNFAIP3 interacting protein 3
ENSG00000211962	343.079	-1.1547	0.732225	0.000762343	0.0628857	28465	IGHV1-46	immunoglobulin heavy variable 1-46
ENSG00000168995	196.214	-1.04301	0.676837	0.000805714	0.0650551	27036	SIGLEC7	sialic acid binding Ig like lectin 7
ENSG00000211637	300.737	-1.088	0.721542	0.000812475	0.0653107	28784	IGLV4-69	immunoglobulin lambda variable 4-69
ENSG00000237702	12.1586	-1.15229	0.581912	0.00105388	0.0746333	28619	TRBV3-1	T cell receptor beta variable 3-1
ENSG00000227017	12.7777	-1.33577	0.791848	0.00114381	0.0787106
ENSG00000211753	17.2113	-1.05957	0.598093	0.00124713	0.0820598	28559	TRBV28	T cell receptor beta variable 28
ENSG00000205837	23.358	-1.07597	0.70646	0.00130138	0.0846732	400941	LINC00487	long intergenic non-protein coding RNA 487
ENSG00000184408	23.1861	1.00162	0.608544	0.00135963	0.0866678	3751	KCND2	potassium voltage-gated channel subfamily D member 2
ENSG00000258512	17.3067	-1.02377	0.720711	0.00161966	0.0955338	145200	LINC00239	long intergenic non-protein coding RNA 239
