# Supplementary material for: Gene expression patterns associated with multidrug therapy in multibacillary leprosy
Source: Front Cell Infect Microbiol. 2022 Jul 22;12:917282. doi: 10.3389/fcimb.2022.917282 (PMC9354612; doi:10.3389/fcimb.2022.917282)
Supplement: Supplementary file 6 [file Table_2.xls]

## Sheet: Alta_vs_Diag-GO
ID	Description	setSize	enrichmentScore	NES	pvalue	FDR	qvalues	rank	leading_edge	core_enrichment
GO:0001819	positive regulation of cytokine production	427	-0.699915	-1.99106	1e-10	2.50824e-08	2.18514e-08	1753	tags=28%, list=9%, signal=26%	7305/6868/9636/8772/51311/7294/2597/3320/148022/54209/972/1436/3654/79132/718/3394/283234/5245/10288/57506/3665/64170/3113/3162/1535/59341/3603/58484/5452/975/7040/353514/3115/5336/115004/29126/4940/63940/3965/7099/150372/23643/400709/3459/3133/4615/3134/7097/5724/84282/5663/84868/841/56253/10666/4063/10538/10159/114836/3606/51744/10125/84433/6850/199/914/3148/3105/7124/81844/11118/6714/9466/6412…
GO:0001906	cell killing	154	-0.807172	-2.10471	1e-10	2.50824e-08	2.18514e-08	2130	tags=42%, list=11%, signal=38%	5788/598/51571/910/64581/5272/6375/6688/922/7305/8772/23207/2597/3122/3916/718/10578/11035/5873/3824/11151/1512/912/5551/6813/5777/3123/26228/3965/3133/3684/4615/3134/5052/3821/84868/7409/56253/10666/127544/114836/3606/10125/1075/6850/201294/3105/3106/3140/3071/85236/567/4068/5027/8542/9437/10859/3594/57823/3135/3902/1379/57817/3002/3458
GO:0002253	activation of immune response	331	-0.763333	-2.12219	1e-10	2.50824e-08	2.18514e-08	1969	tags=36%, list=10%, signal=32%	64581/596/10603/28394/2268/28473/80149/1236/7805/922/7305/9404/7294/629/4067/23308/3320/54209/2357/9473/1845/718/5245/64005/28638/57506/84106/28409/715/3501/28424/11326/58484/3119/3824/695/975/3937/28449/7462/710/8631/102723168/581/11006/9840/5579/3115/5336/7535/387357/115004/5777/3123/26228/5583/7099/714/1240/150372/717/5058/3055/10616/28450/5663/28448/7409/10666/5580/3984/84433/100/50852/6850/2…
GO:0002429	immune response-activating cell surface receptor signaling pathway	257	-0.758609	-2.06025	1e-10	2.50824e-08	2.18514e-08	1969	tags=37%, list=10%, signal=34%	64581/596/10603/28394/2268/28473/80149/1236/7805/7305/9404/7294/4067/23308/2357/9473/1845/64005/28638/84106/28409/3501/28424/3119/3824/695/975/3937/28449/7462/8631/102723168/581/11006/9840/5579/3115/5336/7535/387357/5777/3123/26228/5583/1240/150372/5058/3055/10616/28450/5663/28448/7409/10666/5580/3984/84433/100/50852/6850/257144/3105/10384/11118/4773/6714/3635/5771/1445/5293/10385/3071/8767/919/5…
GO:0002443	leukocyte mediated immunity	393	-0.756005	-2.13199	1e-10	2.50824e-08	2.18514e-08	2298	tags=39%, list=12%, signal=35%	3493/3077/720/28408/30817/117157/9156/721/5788/1636/28391/970/51571/910/64581/5272/28394/2268/6810/2242/7186/28473/6375/6688/7305/6868/5730/8741/8772/51311/7468/23207/4067/148022/54209/972/3122/3916/10312/718/684/64005/8673/28638/11035/57506/84106/3665/64170/5873/28409/715/3501/3113/3162/28424/3119/3824/55361/11151/1512/912/695/975/28449/7462/710/102723168/7040/5551/11006/3115/7454/5336/6813/5777…
GO:0002449	lymphocyte mediated immunity	308	-0.771803	-2.13455	1e-10	2.50824e-08	2.18514e-08	1714	tags=33%, list=9%, signal=31%	8741/8772/51311/7468/23207/54209/972/3122/3916/10312/718/64005/28638/11035/3665/64170/5873/28409/715/3501/3113/28424/3119/3824/11151/1512/912/695/975/28449/710/102723168/7040/5551/11006/3115/7454/5777/3123/3108/259307/3965/714/3133/717/4615/28450/3134/5052/3821/84868/28448/7409/3109/56253/10666/10538/127544/5580/114836/7133/3606/10125/1075/201294/3105/3111/10384/7124/11118/3635/9466/64127/3106/31…
GO:0002460	adaptive immune response based on somatic recombination of immune receptors built from immunoglobulin superfamily domains	318	-0.769771	-2.12862	1e-10	2.50824e-08	2.18514e-08	1714	tags=33%, list=9%, signal=31%	8741/8772/51311/7468/54209/972/3122/3142/10312/718/5245/64005/28638/11035/3665/64170/5873/28409/715/3501/3113/28424/3119/3824/1512/912/695/975/28449/710/102723168/7040/5551/11006/3115/7454/29126/5777/3123/3108/259307/7099/714/3133/717/5971/4615/28450/3134/3821/84868/28448/3109/10666/4063/10538/5580/114836/7133/3606/100/1075/201294/3105/3111/10384/7124/11118/3635/9466/64127/3106/5588/3140/3071/876…
GO:0002521	leukocyte differentiation	495	-0.674498	-1.92971	1e-10	2.50824e-08	2.18514e-08	1848	tags=27%, list=10%, signal=25%	80149/1236/139818/11221/6688/55619/79705/7305/6868/8772/1050/4067/64421/54209/112616/972/3122/126014/1436/1514/3142/11025/10312/3394/1794/10288/11035/3665/7226/760/51463/912/695/578/975/133522/581/7040/2322/537/11006/9840/5336/7535/387357/28959/5777/3123/259307/3965/7099/714/150372/2175/56833/139716/5971/1230/8876/79576/915/7097/55012/6482/27166/3821/5663/841/7409/56253/2146/4063/10538/114836/360…
GO:0002696	positive regulation of leukocyte activation	367	-0.740362	-2.07509	1e-10	2.50824e-08	2.18514e-08	2067	tags=37%, list=11%, signal=34%	28391/8764/101/970/51571/64581/596/28394/2268/6810/28473/6375/1236/11221/7305/79155/7293/8741/8772/7468/1050/4067/23308/148022/54209/972/3122/3916/3142/283234/388552/8673/10288/28638/28409/3501/3113/28424/3735/3119/64926/11151/912/695/975/28449/102723168/7040/11006/9840/3115/7535/29126/5777/3123/3108/26228/259307/81704/29851/3965/7099/3689/3133/8876/3684/4615/79576/28450/3134/55012/5724/84868/284…
GO:0002697	regulation of immune effector process	313	-0.750735	-2.07347	1e-10	2.50824e-08	2.18514e-08	2130	tags=36%, list=11%, signal=32%	5788/7009/84695/8764/51571/910/64581/5272/2268/6810/2242/7186/80149/6375/7805/11221/6688/922/7305/7293/8741/8772/7468/4067/148022/54209/972/3122/3916/3142/79132/718/5245/684/8673/11035/57506/84106/3162/11326/3824/912/695/975/710/7040/11006/7454/5336/115004/6813/5777/3123/26228/259307/3965/5880/7099/56833/3689/3133/2896/3684/3134/5724/3821/84868/7409/3109/56253/57102/10666/114836/7133/3606/51744/1…
GO:0002757	immune response-activating signal transduction	257	-0.758609	-2.06025	1e-10	2.50824e-08	2.18514e-08	1969	tags=37%, list=10%, signal=34%	64581/596/10603/28394/2268/28473/80149/1236/7805/7305/9404/7294/4067/23308/2357/9473/1845/64005/28638/84106/28409/3501/28424/3119/3824/695/975/3937/28449/7462/8631/102723168/581/11006/9840/5579/3115/5336/7535/387357/5777/3123/26228/5583/1240/150372/5058/3055/10616/28450/5663/28448/7409/10666/5580/3984/84433/100/50852/6850/257144/3105/10384/11118/4773/6714/3635/5771/1445/5293/10385/3071/8767/919/5…
GO:0002764	immune response-regulating signaling pathway	420	-0.738658	-2.0957	1e-10	2.50824e-08	2.18514e-08	1969	tags=35%, list=10%, signal=32%	64581/596/10603/28394/2268/28473/80149/1236/7805/92610/7305/9404/79155/51311/7294/4067/80216/23308/148022/54209/2357/3654/79132/9473/1845/5245/118788/64005/10288/28638/9258/84106/3665/28409/3501/28424/81622/1535/3119/3824/1512/695/975/3937/28449/7462/8631/102723168/581/10062/11006/9840/5579/3115/5336/7535/387357/90268/5777/3123/945/4940/26228/7867/5583/1540/7099/1240/150372/23643/5058/3055/4615/1…
GO:0002768	immune response-regulating cell surface receptor signaling pathway	279	-0.762419	-2.09689	1e-10	2.50824e-08	2.18514e-08	1969	tags=37%, list=10%, signal=34%	64581/596/10603/28394/2268/28473/80149/1236/7805/7305/9404/7294/4067/23308/2357/9473/1845/64005/10288/28638/84106/28409/3501/28424/3119/3824/695/975/3937/28449/7462/8631/102723168/581/11006/9840/5579/3115/5336/7535/387357/5777/3123/26228/5583/1240/150372/5058/3055/10616/28450/3821/5663/28448/7409/10666/5580/2210/3984/84433/100/50852/6850/257144/3105/10384/11118/4773/6714/3635/5771/1445/5293/10385…
GO:0002831	regulation of response to biotic stimulus	300	-0.769923	-2.12777	1e-10	2.50824e-08	2.18514e-08	1807	tags=35%, list=10%, signal=32%	11221/6688/9450/23208/7305/9636/8772/51311/7294/4067/3320/54209/55646/6773/3916/79132/57506/3665/64170/1535/11326/58484/3824/912/57103/710/10062/5336/115004/103/29126/5777/3123/4940/259307/3965/7099/23643/400709/56833/3133/2896/5058/3055/84166/3134/55012/84282/3821/84868/841/7409/56253/10666/114836/10125/6850/3148/3105/151636/4064/330/10133/6714/5771/64127/3106/3140/8767/10225/83666/10875/200316/…
GO:0006959	humoral immune response	229	-0.785132	-2.11582	1e-10	2.50824e-08	2.18514e-08	1480	tags=22%, list=8%, signal=21%	718/10578/5245/28912/28638/28409/715/3501/28424/11326/3119/5699/6480/5452/975/28449/710/102723168/6280/5777/3123/714/3133/717/28450/55012/28448/6039/683/3105/7124/64127/85236/4068/28395/28452/2219/28388/5133/10148/4049/28468/1379/28639/712/713/3627/6373/3458/4283/10563
GO:0007159	leukocyte cell-cell adhesion	338	-0.72013	-2.00457	1e-10	2.50824e-08	2.18514e-08	1290	tags=27%, list=7%, signal=26%	11326/3119/64926/11151/912/975/8631/11006/9840/3115/6280/7535/29126/5777/55824/3123/3108/259307/81704/29851/3965/5880/119/3689/3133/8876/79576/79626/5724/84868/140885/7409/3109/56253/2526/836/3606/864/10125/10457/3559/84433/100/6850/199/3105/3111/6793/7124/6714/5771/9466/64127/1445/10385/5588/2650/3071/8767/6504/7412/923/3683/10507/916/10875/6693/921/399/8651/83706/54440/3718/567/939/6402/30009/2…
GO:0009615	response to virus	319	-0.732472	-2.02717	1e-10	2.50824e-08	2.18514e-08	1495	tags=26%, list=8%, signal=24%	81559/6355/57705/3687/5245/684/8673/11035/57506/3665/64170/81622/197259/10577/56829/2962/3669/5452/581/3433/5551/115004/103/4940/51251/51728/3965/3459/4615/84166/7097/84282/5371/6039/24138/10533/10561/201294/8519/151636/330/7124/81844/140564/6714/11040/3455/2635/23765/3660/83666/10875/200316/64135/27350/958/81030/25939/9111/4277/3437/9582/3429/30009/3659/50943/2633/10859/64108/3594/4939/60489/863…
GO:0019221	cytokine-mediated signaling pathway	407	-0.714591	-2.02187	1e-10	2.50824e-08	2.18514e-08	1841	tags=26%, list=10%, signal=24%	6375/1236/7805/6688/4599/6868/9636/79155/7293/8772/7294/1050/54209/8986/5034/3460/972/6773/50615/1436/1439/3654/11025/6355/6776/10288/57506/3665/54472/2833/355/2322/10062/353514/11006/90268/103/7114/5777/4940/79168/26228/1540/3587/1240/3459/3055/1230/4615/84166/6672/1796/841/7133/3606/3559/3561/6850/8519/330/7124/2672/6714/5771/9466/7185/3455/3595/8767/6775/23765/5795/83666/64783/2829/834/81030/8…
GO:0030098	lymphocyte differentiation	342	-0.722675	-2.00585	1e-10	2.50824e-08	2.18514e-08	1179	tags=25%, list=6%, signal=23%	51463/912/695/578/581/2322/11006/9840/5336/7535/387357/5777/3123/259307/3965/150372/2175/56833/5971/8876/79576/915/55012/6482/27166/3821/7409/56253/2146/4063/10538/114836/3606/864/10125/3559/84433/100/2629/6850/914/10320/3111/639/3635/5771/3398/9760/5293/3140/3071/8767/6504/5795/7412/916/10875/6693/917/399/8651/3601/54440/3718/567/939/3702/30009/8320/3659/925/3932/50943/3594/10673/2841/115352/313…
GO:0032943	mononuclear cell proliferation	256	-0.745876	-2.02246	1e-10	2.50824e-08	2.18514e-08	1755	tags=33%, list=9%, signal=30%	8379/7305/7293/8772/4067/23308/148022/972/283234/1794/10288/11035/3113/11326/64926/5699/11151/7940/912/695/975/581/2322/11006/3115/7535/29126/5777/3123/259307/81704/3965/5880/7099/3133/4615/84868/3109/56253/5580/7133/836/3606/10125/10457/3559/84433/100/6850/683/199/3105/4064/4773/3635/9466/10385/5588/3071/8767/6504/7412/923/916/6693/958/54440/3718/11119/80380/3659/4332/50943/10859/3594/10673/1014…
GO:0042110	T cell activation	446	-0.719689	-2.04541	1e-10	2.50824e-08	2.18514e-08	1848	tags=33%, list=10%, signal=31%	80149/6375/1236/79865/7805/11221/6688/8379/6868/7293/8772/4067/23308/972/3122/1514/3142/10312/1845/57705/283234/1794/10288/11035/5873/3113/926/11326/3119/64926/5699/11151/51463/912/975/581/11006/9840/3115/7454/120425/7535/387357/115004/29126/5777/55824/3123/3108/259307/81704/29851/3965/5880/2175/3133/54518/5971/8876/79576/79626/915/27166/3821/5663/84868/924/27240/140885/841/7409/3109/56253/4063/1…
GO:0042113	B cell activation	283	-0.727706	-2.00019	1e-10	2.50824e-08	2.18514e-08	2254	tags=36%, list=12%, signal=33%	29760/28408/3087/4242/5450/51341/9156/933/5788/23228/28391/970/596/28394/28473/139818/7805/6688/55619/7305/6868/79155/7293/8741/7468/3476/4067/23308/64421/148022/112616/972/9473/10312/64092/3394/5245/684/28638/28409/3501/28424/374403/695/578/975/28449/7462/102723168/581/7040/2322/5579/5336/7535/5777/259307/7099/150372/56833/28450/55012/6482/28448/841/2146/10538/5580/836/10125/84433/100/30011/6850…
GO:0045088	regulation of innate immune response	204	-0.78799	-2.10198	1e-10	2.50824e-08	2.18514e-08	1807	tags=38%, list=10%, signal=35%	11221/6688/7305/9636/8772/51311/7294/4067/3320/54209/55646/6773/3916/79132/57506/3665/64170/11326/58484/3824/912/710/10062/5336/115004/103/5777/4940/3965/7099/56833/3133/2896/5058/3055/84166/3134/84282/3821/84868/841/7409/56253/10666/114836/10125/6850/3148/3105/330/6714/5771/64127/3106/10225/83666/3430/10906/81030/8651/25939/9111/54625/197358/4068/6737/9437/2219/3659/149628/4332/10859/3135/3902/4…
GO:0045619	regulation of lymphocyte differentiation	165	-0.799076	-2.09628	1e-10	2.50824e-08	2.18514e-08	1070	tags=30%, list=6%, signal=29%	11006/9840/7535/5777/3123/259307/3965/150372/2175/56833/8876/79576/55012/27166/56253/3606/864/10125/3559/84433/100/6850/914/3111/639/3635/5771/3398/9760/3071/8767/10875/399/8651/3601/54440/3718/939/30009/3659/50943/3594/115352/3135/246778/1493/3902/22806/941/3458
GO:0046651	lymphocyte proliferation	254	-0.748532	-2.03021	1e-10	2.50824e-08	2.18514e-08	1755	tags=33%, list=9%, signal=30%	8379/7305/7293/8772/4067/23308/148022/972/283234/1794/10288/11035/3113/11326/64926/5699/11151/7940/912/695/975/581/2322/11006/3115/7535/29126/5777/3123/259307/81704/3965/5880/7099/3133/4615/84868/3109/56253/5580/7133/836/3606/10125/10457/3559/84433/100/6850/683/199/3105/4064/4773/3635/9466/10385/5588/3071/8767/6504/7412/923/916/6693/958/54440/3718/11119/80380/3659/4332/50943/10859/3594/10673/1014…
GO:0050851	antigen receptor-mediated signaling pathway	210	-0.768708	-2.05864	1e-10	2.50824e-08	2.18514e-08	1953	tags=39%, list=10%, signal=35%	596/10603/28394/28473/80149/1236/7805/9404/7294/4067/23308/9473/1845/28638/84106/28409/3501/28424/3119/695/975/3937/28449/7462/8631/102723168/581/11006/9840/5579/3115/5336/7535/387357/5777/3123/26228/5583/150372/10616/28450/5663/28448/10666/84433/100/50852/6850/257144/3105/10384/11118/4773/3635/5771/1445/5293/10385/3071/8767/919/5795/916/11119/2533/4068/3702/28395/53347/28452/4332/3932/50943/2633…
GO:0050863	regulation of T cell activation	309	-0.732125	-2.02137	1e-10	2.50824e-08	2.18514e-08	1290	tags=28%, list=7%, signal=27%	11326/3119/64926/11151/912/975/11006/9840/3115/7535/115004/29126/5777/55824/3123/3108/259307/81704/29851/3965/5880/2175/3133/8876/79576/79626/27166/84868/27240/140885/7409/3109/56253/7133/836/3606/864/10125/10457/3559/84433/100/6850/199/914/3105/3111/6714/639/5771/9466/64127/1445/9760/10385/5588/3071/8767/6504/7412/923/916/10875/6693/921/399/8651/54440/3718/567/939/30009/201633/80380/3659/55423/3…
GO:0050867	positive regulation of cell activation	377	-0.736243	-2.06402	1e-10	2.50824e-08	2.18514e-08	2067	tags=37%, list=11%, signal=33%	28391/8764/101/970/51571/64581/596/28394/2268/6810/28473/6375/1236/11221/7305/79155/7293/8741/8772/7468/1050/4067/23308/148022/54209/972/3122/3916/3142/283234/388552/8673/10288/28638/28409/3501/3113/28424/3735/3119/64926/11151/912/695/975/28449/102723168/7040/353514/11006/9840/3115/7535/29126/5777/3123/3108/26228/259307/81704/29851/3965/7099/3689/3133/8876/3684/4615/79576/28450/3134/55012/5724/84…
GO:0051249	regulation of lymphocyte activation	470	-0.725403	-2.07078	1e-10	2.50824e-08	2.18514e-08	1848	tags=32%, list=10%, signal=29%	80149/6375/1236/7805/11221/8379/7305/79155/7293/8741/8772/7468/4067/23308/148022/972/3122/3916/3142/9473/1845/64092/283234/388552/10288/28638/11035/28409/3501/3113/28424/11326/3119/64926/11151/7940/374403/912/695/975/28449/102723168/7040/11006/9840/3115/7535/115004/29126/5777/55824/3123/3108/259307/81704/29851/3965/5880/7099/150372/2175/56833/3133/8876/4615/79576/28450/79626/3134/55012/27166/8486…
GO:0051251	positive regulation of lymphocyte activation	327	-0.739498	-2.05119	1e-10	2.50824e-08	2.18514e-08	2067	tags=37%, list=11%, signal=34%	28391/8764/101/970/51571/64581/596/28394/28473/6375/1236/11221/7305/79155/7293/8741/8772/7468/4067/23308/148022/972/3122/3916/3142/283234/388552/10288/28638/28409/3501/3113/28424/3119/64926/11151/912/695/975/28449/102723168/7040/11006/9840/3115/7535/29126/5777/3123/3108/259307/81704/29851/3965/7099/3133/8876/4615/79576/28450/3134/55012/84868/28448/140885/7409/3109/3606/864/10125/3559/84433/100/30…
GO:0051607	defense response to virus	231	-0.773755	-2.08526	1e-10	2.50824e-08	2.18514e-08	1709	tags=32%, list=9%, signal=30%	8772/51311/3320/148022/3460/6773/79132/81559/3687/5245/684/8673/11035/57506/3665/64170/81622/197259/56829/3669/3433/5551/115004/103/4940/51251/51728/4615/84166/7097/84282/5371/6039/24138/10533/201294/8519/151636/330/81844/140564/3455/2635/3660/83666/10875/200316/64135/27350/958/81030/25939/4277/3437/9582/3429/3659/50943/2633/10859/64108/3594/4939/60489/8638/246778/164668/4938/6772/2537/3627/9447/…
GO:0070661	leukocyte proliferation	280	-0.735892	-2.02254	1e-10	2.50824e-08	2.18514e-08	1755	tags=32%, list=9%, signal=30%	8379/7305/7293/8772/4067/23308/148022/54209/972/1436/10312/6355/283234/684/1794/10288/11035/3113/11326/64926/5699/11151/7940/912/695/975/581/2322/11006/3115/7535/29126/5777/3123/259307/81704/3965/5880/7099/3133/4615/84868/3109/56253/5580/7133/836/3606/10125/10457/3559/84433/100/2629/6850/683/199/3105/4064/4773/3635/9466/10385/5588/3071/8767/6504/7412/923/916/6693/958/54440/3718/11119/80380/3659/4…
GO:0140546	defense response to symbiont	231	-0.773755	-2.08526	1e-10	2.50824e-08	2.18514e-08	1709	tags=32%, list=9%, signal=30%	8772/51311/3320/148022/3460/6773/79132/81559/3687/5245/684/8673/11035/57506/3665/64170/81622/197259/56829/3669/3433/5551/115004/103/4940/51251/51728/4615/84166/7097/84282/5371/6039/24138/10533/201294/8519/151636/330/81844/140564/3455/2635/3660/83666/10875/200316/64135/27350/958/81030/25939/4277/3437/9582/3429/3659/50943/2633/10859/64108/3594/4939/60489/8638/246778/164668/4938/6772/2537/3627/9447/…
GO:1903131	mononuclear cell differentiation	390	-0.706272	-1.98795	1e-10	2.50824e-08	2.18514e-08	1179	tags=29%, list=6%, signal=28%	80149/1236/139818/11221/6688/55619/6868/8772/4067/64421/54209/112616/972/3122/1436/1514/3142/10312/3394/1794/10288/11035/3665/7226/51463/912/695/578/581/2322/11006/9840/5336/7535/387357/28959/5777/3123/259307/3965/150372/2175/56833/5971/8876/79576/915/55012/6482/27166/3821/5663/7409/56253/2146/4063/10538/114836/3606/864/10125/3559/84433/100/2629/6850/914/10320/3111/639/3635/5771/3398/3106/9760/52…
GO:0032944	regulation of mononuclear cell proliferation	210	-0.767104	-2.05434	1.08625e-10	2.61187e-08	2.27543e-08	1755	tags=36%, list=9%, signal=33%	8379/7305/7293/8772/4067/23308/148022/972/283234/10288/11035/3113/11326/64926/11151/7940/912/695/975/11006/3115/7535/29126/5777/3123/259307/3965/5880/7099/3133/4615/84868/3109/56253/7133/836/3606/10457/3559/84433/100/6850/683/199/3105/4773/3635/9466/10385/5588/3071/8767/6504/7412/923/916/6693/958/54440/3718/80380/3659/4332/50943/10859/3594/10673/10148/115352/3135/246778/952/1493/22806/941
GO:0002703	regulation of leukocyte mediated immunity	213	-0.762345	-2.04481	1.13098e-10	2.61187e-08	2.27543e-08	2038	tags=39%, list=11%, signal=36%	51571/910/64581/5272/2268/6810/2242/7186/6375/6688/7305/8741/8772/7468/4067/148022/54209/3122/3916/718/684/8673/11035/57506/84106/3162/3824/912/695/975/7040/11006/7454/5336/6813/5777/3123/26228/259307/3965/5880/7099/3689/3133/3684/3134/5724/3821/84868/7409/56253/57102/10666/114836/7133/3606/10125/6850/201294/3105/7124/9466/64127/3106/3140/3071/6504/10225/958/54440/3718/567/8832/4068/9437/30009/50…
GO:0070663	regulation of leukocyte proliferation	225	-0.757595	-2.0436	1.1332e-10	2.61187e-08	2.27543e-08	1755	tags=35%, list=9%, signal=32%	8379/7305/7293/8772/4067/23308/148022/972/1436/6355/283234/684/10288/11035/3113/11326/64926/11151/7940/912/695/975/11006/3115/7535/29126/5777/3123/259307/3965/5880/7099/3133/4615/84868/3109/56253/7133/836/3606/10457/3559/84433/100/6850/683/199/3105/4773/3635/9466/10385/5588/3071/8767/6504/7412/923/916/6693/958/54440/3718/80380/3659/4332/50943/10859/3594/10673/10148/115352/3135/246778/952/1493/228…
GO:0050670	regulation of lymphocyte proliferation	209	-0.768389	-2.05648	1.72989e-10	3.88223e-08	3.38214e-08	1755	tags=36%, list=9%, signal=33%	8379/7305/7293/8772/4067/23308/148022/972/283234/10288/11035/3113/11326/64926/11151/7940/912/695/975/11006/3115/7535/29126/5777/3123/259307/3965/5880/7099/3133/4615/84868/3109/56253/7133/836/3606/10457/3559/84433/100/6850/683/199/3105/4773/3635/9466/10385/5588/3071/8767/6504/7412/923/916/6693/958/54440/3718/80380/3659/4332/50943/10859/3594/10673/10148/115352/3135/246778/952/1493/22806/941
GO:1903037	regulation of leukocyte cell-cell adhesion	307	-0.71987	-1.98988	1.83164e-10	4.00518e-08	3.48926e-08	1848	tags=33%, list=10%, signal=30%	80149/6375/1236/7805/11221/8379/8772/4067/23308/972/3122/3654/3142/1845/283234/10288/3113/11326/3119/64926/11151/912/975/8631/11006/9840/3115/7535/29126/5777/55824/3123/3108/259307/81704/29851/3965/3689/3133/8876/79576/79626/5724/84868/140885/7409/3109/56253/2526/836/3606/864/10125/10457/3559/84433/100/6850/199/3105/3111/7124/6714/5771/9466/64127/1445/10385/5588/3071/8767/6504/7412/923/916/10875/…
GO:0002699	positive regulation of immune effector process	217	-0.745748	-2.00456	4.31905e-10	9.20821e-08	8.02206e-08	2057	tags=37%, list=11%, signal=33%	8764/51571/910/64581/2268/6810/2242/7186/6375/7805/6688/7305/7293/8741/8772/7468/4067/148022/54209/972/3122/3916/3142/79132/718/5245/8673/57506/3162/3824/912/695/975/7040/5336/6813/3123/26228/3965/5880/7099/3689/3133/3684/3134/5724/7409/3109/56253/57102/10666/114836/3606/51744/10125/6850/201294/3105/7124/64127/3106/3140/8767/6504/5795/958/54440/567/8832/4068/30009/50943/10859/3594/3135/388325/404…
GO:0002366	leukocyte activation involved in immune response	248	-0.728862	-1.97924	8.27844e-10	1.72192e-07	1.50011e-07	2594	tags=42%, list=14%, signal=37%	1378/2207/118460/940/2185/161882/10039/6363/64218/11027/30817/4242/5450/117157/9156/5788/84695/23228/64581/3570/2268/6810/2242/80149/139818/6688/55619/7305/5730/8741/7468/4067/148022/54209/972/3122/3916/3142/3394/1794/8673/84106/5873/3162/3735/55361/11151/695/975/7462/7040/5336/6813/8291/3123/3965/5880/7099/284021/3689/54518/5971/2896/3684/4615/3134/6482/5724/5663/84868/3109/57102/4063/10538/1148…
GO:0002819	regulation of adaptive immune response	174	-0.778287	-2.05512	9.73254e-10	1.93253e-07	1.68359e-07	2144	tags=40%, list=11%, signal=35%	920/5788/84695/8764/51571/910/64581/7186/80149/6375/11221/8741/8772/7468/54209/3122/3142/64092/718/11035/3665/64170/3824/912/695/975/8631/7040/11006/7454/29126/5777/3123/259307/113/3133/3134/3821/84868/10666/7133/3606/100/3105/7124/9466/64127/3106/5588/3140/3071/8767/6504/958/54440/3718/567/30009/3659/50943/962/10859/3594/10673/3135/4049/246778/1379/941
GO:0002683	negative regulation of immune system process	394	-0.678702	-1.91567	9.74423e-10	1.93253e-07	1.68359e-07	1848	tags=29%, list=10%, signal=27%	80149/6375/7805/11221/6688/23208/8379/7305/9636/9404/8772/4067/54209/55646/972/6773/3142/79132/11025/1845/64092/684/10288/79651/3162/11326/8530/3824/7940/374403/695/710/7040/10062/11006/127943/28959/103/29126/5777/55824/3123/4940/26228/259307/3965/7099/284021/714/56833/3133/2896/3055/84166/79626/3134/3821/84868/56253/836/864/10457/3559/100/6850/257144/3105/3111/7124/6714/3635/5771/9466/64127/3398…
GO:0030217	T cell differentiation	243	-0.728779	-1.97608	1.16036e-09	2.24899e-07	1.95929e-07	1070	tags=25%, list=6%, signal=24%	11006/9840/7535/387357/3123/259307/3965/2175/5971/8876/79576/915/27166/3821/7409/56253/4063/10538/114836/3606/864/10125/3559/84433/100/2629/6850/914/3111/639/5771/9760/5293/3140/3071/8767/916/10875/6693/917/399/8651/54440/3718/567/939/3702/30009/8320/3659/925/3932/50943/3594/2841/3135/246778/1493/3902/941/3458
GO:0022407	regulation of cell-cell adhesion	412	-0.663693	-1.8814	1.80143e-09	3.41392e-07	2.97416e-07	1306	tags=22%, list=7%, signal=21%	59341/11326/3119/64926/11151/912/975/8631/7040/11006/9840/3115/7535/29126/5777/55824/3123/3108/259307/81704/29851/3965/3689/3133/8876/79576/79626/5724/84868/140885/7409/3109/56253/2526/5580/836/3606/864/10125/10457/3559/84433/100/6850/199/3105/3111/7124/6714/5771/9466/80709/64127/1445/10385/5588/3071/8767/6504/7412/923/916/10875/6693/921/399/8651/83706/54440/3718/567/84959/939/30009/201633/80380/…
GO:0006909	phagocytosis	272	-0.717605	-1.96664	2.46633e-09	4.57237e-07	3.98338e-07	2176	tags=35%, list=12%, signal=31%	721/25912/5788/10347/10960/28391/8685/64581/4481/28394/2268/28473/4647/23603/23208/7305/4067/55113/54209/55646/8724/3385/718/3394/23616/64005/1794/28638/5873/28409/56990/3501/9777/28424/5879/1535/391/11151/7879/28449/102723168/10062/5336/7052/8291/26228/4688/5880/7099/811/3689/717/23184/5058/3055/3684/4615/28450/1265/7097/28448/140885/7409/5580/3984/3561/6850/199/201294/57118/7124/6714/64127/1445…
GO:0019724	B cell mediated immunity	180	-0.766047	-2.02282	3.20057e-09	5.80734e-07	5.05927e-07	2594	tags=43%, list=14%, signal=38%	1378/2207/118460/28420/940/28444/10039/3507/708/3493/720/28408/9156/721/5788/28391/970/28394/28473/6375/8741/51311/7468/54209/972/3122/10312/718/28638/3665/64170/28409/715/3501/3113/28424/3119/695/975/28449/710/102723168/7040/3115/5777/3123/3108/714/3133/717/4615/28450/28448/3109/10666/10538/5580/3111/7124/3635/9466/64127/958/567/939/28395/30009/28452/50943/28388/3135/84174/4049/28468/1379/28639/…
GO:0002263	cell activation involved in immune response	252	-0.720235	-1.95222	4.00145e-09	7.10925e-07	6.19348e-07	2594	tags=41%, list=14%, signal=36%	1378/2207/118460/940/2185/161882/10039/6363/64218/11027/30817/4242/5450/117157/9156/5788/84695/23228/64581/3570/2268/6810/2242/80149/139818/6688/55619/7305/5730/8741/7468/4067/148022/54209/972/3122/3916/3142/3394/1794/8673/84106/5873/3162/3735/55361/11151/695/975/7462/7040/5336/6813/8291/3123/3965/5880/7099/284021/3689/54518/5971/2896/3684/4615/3134/6482/5724/5663/84868/3109/57102/4063/10538/1148…
GO:1903039	positive regulation of leukocyte cell-cell adhesion	225	-0.735838	-1.98491	4.45109e-09	7.74672e-07	6.74883e-07	1665	tags=34%, list=9%, signal=32%	4067/23308/972/3122/3654/3142/283234/10288/3113/3119/64926/11151/912/975/8631/11006/9840/3115/7535/29126/5777/3123/3108/259307/81704/29851/3965/3689/3133/8876/79576/5724/84868/140885/7409/3109/2526/3606/864/10125/3559/84433/100/6850/199/3105/3111/7124/6714/9466/64127/1445/5588/3071/8767/6504/7412/923/916/921/399/8651/54440/3718/567/939/80380/55423/3932/50943/10859/3594/10673/10148/3135/941/3458
GO:0016064	immunoglobulin mediated immune response	177	-0.75592	-1.99268	4.88415e-09	8.33041e-07	7.25734e-07	2594	tags=42%, list=14%, signal=37%	1378/2207/118460/28420/940/28444/10039/3507/708/3493/720/28408/9156/721/5788/28391/28394/28473/6375/8741/51311/7468/54209/972/3122/10312/718/28638/3665/64170/28409/715/3501/3113/28424/3119/695/975/28449/710/102723168/7040/3115/5777/3123/3108/714/3133/717/4615/28450/28448/3109/10666/10538/5580/3111/7124/3635/9466/64127/958/567/939/28395/30009/28452/50943/28388/4049/28468/1379/28639/712/713
GO:0042098	T cell proliferation	187	-0.753149	-2.00122	5.21047e-09	8.71273e-07	7.5904e-07	1469	tags=32%, list=8%, signal=30%	283234/1794/10288/11035/3113/11326/64926/5699/11151/912/975/581/11006/3115/7535/29126/5777/3123/259307/81704/3965/5880/3133/84868/3109/56253/7133/836/3606/10125/10457/3559/84433/6850/199/3105/9466/10385/5588/3071/8767/6504/7412/923/916/6693/54440/3718/11119/80380/3659/50943/10859/3594/10673/10148/3135/246778/1493/941
GO:0001570	vasculogenesis	77	0.804781	2.30259	7.21184e-09	1.18274e-06	1.03039e-06	398	tags=19%, list=2%, signal=19%	10052/154796/54345/187/23462/8322/7075/857/23493/64321/947/5159/10266/54922/8463
GO:0002237	response to molecule of bacterial origin	325	-0.682549	-1.89377	7.9143e-09	1.27346e-06	1.10942e-06	1123	tags=17%, list=6%, signal=16%	129607/7040/10062/8564/5336/6280/29126/26228/7867/5106/3965/3587/7099/23643/3055/4615/7097/5724/84868/140885/841/7133/836/3606/3148/4064/7124/2672/9516/6714/64127/3595/8767/7412/10225/923/2643/834/958/567/10068/114769/80380/50943/10859/388325/1234/4049/79931/356/3627/57817/941/6373/4283/10563
GO:0032103	positive regulation of response to external stimulus	379	-0.666357	-1.86894	8.36249e-09	1.32065e-06	1.15053e-06	1841	tags=27%, list=10%, signal=25%	6375/1236/6688/9450/7305/6868/8772/51311/7294/5025/1050/4067/3320/54209/972/3916/1436/26471/79132/718/8673/57506/3665/64170/3735/5879/1535/59341/3603/58484/3824/912/695/975/7040/353514/5336/6280/7052/115004/7114/26228/63940/3965/5880/7099/1240/23643/811/241/400709/3133/284114/2896/5058/3055/1230/84166/3134/7097/84868/7409/56253/10666/114836/3606/4363/10125/1075/6850/199/3148/57118/4064/7124/10133…
GO:0048525	negative regulation of viral process	83	-0.848953	-2.08254	9.5873e-09	1.48655e-06	1.29507e-06	669	tags=29%, list=4%, signal=28%	7726/5371/24138/84875/8519/51574/7124/140564/4261/55196/200316/64135/27350/9830/9582/6737/2219/4939/60489/8638/164668/4938/6772/200315
GO:0050870	positive regulation of T cell activation	204	-0.744528	-1.98605	1.07874e-08	1.64276e-06	1.43115e-06	1262	tags=31%, list=7%, signal=29%	3119/64926/11151/912/975/11006/9840/3115/7535/29126/5777/3123/3108/259307/81704/29851/3965/3133/8876/79576/84868/140885/7409/3109/3606/864/10125/3559/84433/100/6850/199/3105/3111/6714/9466/64127/1445/5588/3071/8767/6504/7412/923/916/921/399/8651/54440/3718/567/939/80380/55423/3932/50943/10859/3594/10673/10148/3135/941/3458
GO:0034341	response to interferon-gamma	125	-0.802035	-2.05531	1.27073e-08	1.90119e-06	1.65629e-06	1086	tags=31%, list=6%, signal=30%	10062/7454/58191/3965/7099/3459/7791/3055/84166/6672/10241/7097/140885/115361/199/8519/51667/5771/2635/2643/4261/83666/834/958/8651/9111/54625/55647/8942/6846/6737/2634/3659/2633/3594/356/6772/115362/3458
GO:0002440	production of molecular mediator of immune response	268	-0.699669	-1.9108	1.35091e-08	1.9863e-06	1.73044e-06	2646	tags=34%, list=14%, signal=29%	3098/91543/28776/5423/1378/118460/940/28943/10039/28822/144811/7098/28940/3077/28820/126259/9156/28942/28923/933/5788/28908/7009/8764/64581/6810/7186/28793/6375/7805/28664/7293/8741/28876/7468/148022/972/3122/5245/684/28912/57506/28774/3113/3162/3119/7518/28797/695/28919/975/7040/11006/3115/5336/28874/115004/3123/3108/7099/3133/3134/3109/10666/10538/7133/3606/51744/3105/3111/7124/9466/64127/6504/…
GO:0002706	regulation of lymphocyte mediated immunity	158	-0.770918	-2.01525	1.4393e-08	2.0804e-06	1.81242e-06	1714	tags=33%, list=9%, signal=30%	8741/8772/7468/54209/3122/3916/718/11035/3824/912/695/975/7040/11006/7454/5777/3123/259307/3965/3133/3134/3821/84868/7409/56253/10666/114836/7133/3606/10125/3105/7124/9466/64127/3106/3140/3071/6504/10225/958/54440/567/4068/9437/30009/50943/10859/3594/3135/4049/3902/1379
GO:0045580	regulation of T cell differentiation	138	-0.790745	-2.0382	1.61191e-08	2.29106e-06	1.99594e-06	1070	tags=30%, list=6%, signal=28%	11006/9840/7535/3123/259307/3965/2175/8876/79576/27166/56253/3606/864/10125/3559/84433/100/6850/914/3111/639/5771/9760/3071/8767/10875/399/8651/54440/3718/939/30009/3659/50943/3594/3135/246778/1493/3902/941/3458
GO:0032496	response to lipopolysaccharide	310	-0.68815	-1.90036	1.72939e-08	2.39998e-06	2.09083e-06	1123	tags=18%, list=6%, signal=17%	129607/7040/10062/8564/5336/6280/29126/26228/7867/5106/3965/3587/7099/23643/3055/4615/7097/5724/84868/140885/841/7133/836/3606/3148/4064/7124/2672/9516/6714/64127/3595/8767/7412/10225/923/2643/834/958/10068/114769/80380/50943/10859/388325/1234/4049/79931/356/3627/57817/941/6373/4283/10563
GO:0050671	positive regulation of lymphocyte proliferation	126	-0.793061	-2.03974	1.74482e-08	2.39998e-06	2.09083e-06	1724	tags=39%, list=9%, signal=36%	7293/8772/23308/148022/972/283234/10288/3113/64926/11151/912/975/3115/7535/29126/3965/7099/3133/4615/84868/3109/3606/3559/84433/100/6850/683/199/3105/4773/9466/5588/3071/8767/6504/7412/923/916/958/54440/3718/80380/50943/3594/10673/10148/115352/952/941
GO:0061844	antimicrobial humoral immune response mediated by antimicrobial peptide	50	-0.895875	-2.05063	1.79032e-08	2.42347e-06	2.11129e-06	591	tags=14%, list=3%, signal=14%	6039/64127/85236/3627/6373/4283/10563
GO:0002822	regulation of adaptive immune response based on somatic recombination of immune receptors built from immunoglobulin superfamily domains	159	-0.773325	-2.02257	1.90101e-08	2.53309e-06	2.20679e-06	2144	tags=38%, list=11%, signal=34%	920/5788/84695/51571/910/64581/7186/80149/6375/8741/8772/7468/54209/3122/3142/718/11035/64170/3824/912/695/975/7040/11006/7454/29126/5777/3123/259307/3133/3134/3821/84868/10666/7133/3606/100/3105/7124/9466/64127/3106/5588/3140/3071/8767/6504/958/54440/3718/567/30009/50943/10859/3594/10673/3135/4049/246778/1379/941
GO:0046631	alpha-beta T cell activation	146	-0.776305	-2.01504	2.12917e-08	2.79347e-06	2.43363e-06	1070	tags=32%, list=6%, signal=31%	3122/1514/3142/10312/57705/1794/64926/975/11006/7535/29126/3123/3965/3133/5971/79576/56253/4063/10538/114836/3606/864/100/6850/3105/639/9760/5588/3071/8767/916/6693/8651/54440/3718/3702/30009/8320/3659/50943/10859/3594/2841/10148/246778/941/3458
GO:0050864	regulation of B cell activation	171	-0.760341	-1.99423	2.65062e-08	3.42492e-06	2.98374e-06	1953	tags=35%, list=10%, signal=32%	596/28394/28473/7805/7305/79155/7293/8741/7468/4067/148022/972/9473/64092/28638/28409/3501/28424/374403/695/975/28449/102723168/7040/5777/259307/7099/150372/56833/28450/55012/28448/836/84433/100/30011/6850/683/4773/3635/9466/64127/3398/3071/958/54440/939/28395/30009/28452/4332/50943/28388/10673/115352/952/1493/28468/28639/22806
GO:0070098	chemokine-mediated signaling pathway	72	-0.854024	-2.04257	3.63424e-08	4.62579e-06	4.02992e-06	258	tags=17%, list=1%, signal=17%	1240/1230/64783/2829/6846/9034/1234/3627/10663/6373/4283/10563
GO:0048863	stem cell differentiation	192	0.637659	2.06388	3.81827e-08	4.78855e-06	4.17172e-06	2132	tags=27%, list=11%, signal=24%	54345/7869/6909/1909/6886/56920/3204/1910/64321/10500/2487/182/8854/8463/10322/54437/2627/2296/4208/657/1947/3280/4222/10413/4089/157506/1906/2823/10505/4303/8321/4487/80031/6939/30812/5979/221662/4040/54910/144165/4054/2247/3911/6663/1499/6422/79918/130497/3976/6899/90/57556
GO:0042129	regulation of T cell proliferation	159	-0.768408	-2.00971	3.88724e-08	4.8044e-06	4.18553e-06	1469	tags=34%, list=8%, signal=32%	283234/10288/11035/3113/11326/64926/11151/912/975/11006/3115/7535/29126/5777/3123/259307/3965/5880/3133/84868/3109/56253/7133/836/3606/10457/3559/84433/6850/199/3105/9466/10385/5588/3071/8767/6504/7412/923/916/6693/54440/3718/80380/3659/50943/10859/3594/10673/10148/3135/246778/1493/941
GO:0032946	positive regulation of mononuclear cell proliferation	127	-0.79089	-2.03377	3.99395e-08	4.86577e-06	4.23899e-06	1724	tags=39%, list=9%, signal=35%	7293/8772/23308/148022/972/283234/10288/3113/64926/11151/912/975/3115/7535/29126/3965/7099/3133/4615/84868/3109/3606/3559/84433/100/6850/683/199/3105/4773/9466/5588/3071/8767/6504/7412/923/916/958/54440/3718/80380/50943/3594/10673/10148/115352/952/941
GO:0070665	positive regulation of leukocyte proliferation	136	-0.785686	-2.02688	4.25036e-08	5.10522e-06	4.4476e-06	1724	tags=38%, list=9%, signal=35%	7293/8772/4067/23308/148022/972/1436/283234/684/10288/3113/64926/11151/912/975/3115/7535/29126/3965/7099/3133/4615/84868/3109/3606/3559/84433/100/6850/683/199/3105/4773/9466/5588/3071/8767/6504/7412/923/916/958/54440/3718/80380/50943/3594/10673/10148/115352/952/941
GO:0032609	interferon-gamma production	104	-0.8138	-2.03571	4.49391e-08	5.24987e-06	4.57361e-06	1848	tags=43%, list=10%, signal=39%	80149/6375/1236/7805/9636/8772/51311/7294/3394/11035/3113/11006/3115/29126/3123/3965/7099/84868/140885/56253/10666/114836/3606/51744/10125/914/3105/7124/11118/9466/64127/3595/8767/6504/10225/916/54440/11119/80380/50943/10859/3594/10148/4049/246778
GO:0032649	regulation of interferon-gamma production	104	-0.8138	-2.03571	4.49391e-08	5.24987e-06	4.57361e-06	1848	tags=43%, list=10%, signal=39%	80149/6375/1236/7805/9636/8772/51311/7294/3394/11035/3113/11006/3115/29126/3123/3965/7099/84868/140885/56253/10666/114836/3606/51744/10125/914/3105/7124/11118/9466/64127/3595/8767/6504/10225/916/54440/11119/80380/50943/10859/3594/10148/4049/246778
GO:1902105	regulation of leukocyte differentiation	257	-0.701076	-1.904	4.90218e-08	5.64943e-06	4.9217e-06	1111	tags=25%, list=6%, signal=24%	695/133522/7040/537/11006/9840/7535/28959/5777/3123/259307/3965/7099/714/150372/2175/56833/1230/8876/79576/55012/27166/841/56253/3606/864/10125/3559/84433/100/6850/914/3111/7124/639/3635/5771/3398/3106/9760/3071/8767/3059/10875/399/8651/3601/54440/3718/84959/939/30009/3659/50943/10859/3594/115352/3135/246778/1493/3902/22806/941/3458
GO:0002833	positive regulation of response to biotic stimulus	151	-0.771661	-2.01149	4.97571e-08	5.65772e-06	4.92892e-06	1794	tags=37%, list=10%, signal=34%	6688/9450/7305/8772/51311/7294/4067/3320/3916/79132/57506/3665/64170/1535/58484/3824/912/5336/115004/29126/3123/7099/23643/400709/3133/2896/5058/3055/84166/3134/84868/7409/56253/10666/114836/10125/6850/3148/4064/6714/64127/3140/83666/3430/81030/9111/4068/2219/149628/4332/3135/388325/8638/3902/115362/9447
GO:0050777	negative regulation of immune response	180	-0.743998	-1.9646	5.47915e-08	6.14819e-06	5.35621e-06	2150	tags=39%, list=11%, signal=35%	2876/5788/84695/8764/22933/5272/2268/80149/6375/11221/6688/9636/4067/54209/55646/6773/3142/79132/64092/79651/3162/11326/3824/710/10062/11006/127943/103/5777/3123/4940/259307/3965/56833/3133/2896/3055/84166/3134/3821/84868/6850/3105/6714/3635/5771/9466/64127/3106/3071/6504/10225/10875/10906/3718/25939/9111/4277/54625/8832/197358/6737/30009/50943/10859/5133/3135/1493/1379/4938
GO:0050852	T cell receptor signaling pathway	116	-0.798046	-2.0243	5.79157e-08	6.41436e-06	5.5881e-06	1848	tags=41%, list=10%, signal=38%	80149/1236/7805/7294/23308/9473/1845/84106/3119/975/3937/8631/11006/9840/3115/5336/7535/387357/5777/3123/10616/5663/10666/84433/100/50852/3105/10384/11118/3635/5771/1445/5293/10385/8767/919/5795/916/11119/2533/4068/3702/53347/3932/50943/2633/84174/1493
GO:0042742	defense response to bacterium	244	-0.706868	-1.91648	9.53727e-08	1.04274e-05	9.08422e-06	2298	tags=30%, list=12%, signal=27%	3493/6279/28408/1051/54/920/4353/28391/8764/7100/22933/28394/3570/2268/28473/79792/23208/6868/9636/54209/219972/3394/10578/28912/28638/57506/64170/51316/28409/3501/28424/1535/58484/28449/102723168/6280/4940/7099/400709/56833/3133/2896/4615/28450/7097/84868/28448/115361/5580/6039/6850/3148/3105/7124/10133/9466/64127/3140/8767/85236/6693/834/2634/28395/28452/28388/4939/4049/28468/28639/4938/57817/1…
GO:0071219	cellular response to molecule of bacterial origin	191	-0.728968	-1.94032	1.07257e-07	1.15783e-05	1.00869e-05	1123	tags=21%, list=6%, signal=20%	129607/7040/10062/8564/5336/29126/26228/7099/23643/3055/4615/7097/5724/84868/140885/7133/3606/3148/4064/7124/2672/9516/6714/64127/8767/923/834/958/114769/80380/10859/388325/1234/79931/3627/57817/941/6373/4283/10563
GO:0071222	cellular response to lipopolysaccharide	182	-0.739341	-1.95566	1.11004e-07	1.1833e-05	1.03087e-05	1123	tags=22%, list=6%, signal=21%	129607/7040/10062/8564/5336/29126/26228/7099/23643/3055/4615/7097/5724/84868/140885/7133/3606/3148/4064/7124/2672/9516/6714/64127/8767/923/834/958/114769/80380/10859/388325/1234/79931/3627/57817/941/6373/4283/10563
GO:0071216	cellular response to biotic stimulus	214	-0.71579	-1.92105	1.18968e-07	1.25255e-05	1.0912e-05	1159	tags=27%, list=6%, signal=26%	6688/9450/440068/79155/4067/148022/54209/3654/389643/3394/10288/90933/83734/695/57103/129607/7040/10062/8564/5336/29126/26228/637/7099/23643/3055/4615/7097/5724/84868/140885/7133/3606/6850/10018/3148/4064/7124/2672/9516/6714/64127/8767/923/834/958/114769/80380/10859/388325/1234/79931/3627/57817/941/6373/4283/10563
GO:0016032	viral process	388	-0.63676	-1.78936	1.23348e-07	1.28281e-05	1.11757e-05	1616	tags=20%, list=9%, signal=19%	950/5034/55741/111089941/972/7913/3916/81876/1514/3838/8724/81559/6355/5245/684/8673/57506/3665/156/56829/4061/6480/3669/7879/975/6993/7392/57617/6741/103/6483/3123/4940/9150/3965/4245/89853/10241/6482/7153/7726/5371/2959/24138/84875/10533/8519/6614/51574/7124/140564/2672/10475/6504/4261/55196/83666/200316/64135/27350/9830/1508/9582/6737/3429/27074/2219/4939/60489/1234/8638/164668/4938/6772/10663…
GO:1990868	response to chemokine	80	-0.835284	-2.03992	1.27709e-07	1.29655e-05	1.12953e-05	258	tags=16%, list=1%, signal=16%	81704/1240/1230/64783/2829/6846/9034/1234/3627/10663/6373/4283/10563
GO:1990869	cellular response to chemokine	80	-0.835284	-2.03992	1.27709e-07	1.29655e-05	1.12953e-05	258	tags=16%, list=1%, signal=16%	81704/1240/1230/64783/2829/6846/9034/1234/3627/10663/6373/4283/10563
GO:0034329	cell junction assembly	385	0.507058	1.79149	1.3488e-07	1.35324e-05	1.17892e-05	2505	tags=28%, list=13%, signal=25%	10052/187/2701/90952/1003/5010/857/3655/387804/83660/83700/55901/22829/10266/10391/79414/351/64403/5796/8502/85358/2017/4916/395/4897/1004/23363/4641/2239/23768/9448/7414/4208/9270/57463/6259/56122/8506/10979/222256/54674/6615/7057/1495/1948/23266/2824/5318/55209/8292/2823/51564/80823/8321/4131/22998/90102/3915/1739/57493/4649/9344/94/1307/4983/1056/2045/4301/1500/29904/6624/11170/7481/10611/287/…
GO:0046632	alpha-beta T cell differentiation	105	-0.803166	-2.01259	1.42756e-07	1.41561e-05	1.23326e-05	1070	tags=30%, list=6%, signal=28%	11006/7535/3123/3965/5971/79576/4063/10538/114836/3606/864/100/6850/639/9760/3071/8767/6693/8651/54440/3718/3702/30009/8320/3659/50943/3594/2841/246778/941/3458
GO:0001909	leukocyte mediated cytotoxicity	113	-0.796658	-2.01045	1.49281e-07	1.46329e-05	1.2748e-05	2038	tags=45%, list=11%, signal=40%	51571/910/5272/6375/6688/7305/8772/23207/3122/3916/11035/5873/3824/11151/1512/912/5551/6813/5777/3123/26228/3965/3133/3684/4615/3134/5052/3821/84868/7409/56253/10666/127544/114836/3606/10125/1075/201294/3105/3106/3140/3071/567/4068/9437/10859/3594/57823/3135/3902/3002
GO:0002285	lymphocyte activation involved in immune response	170	-0.741128	-1.94251	1.57707e-07	1.52832e-05	1.33145e-05	2594	tags=39%, list=14%, signal=34%	1378/2207/118460/940/2185/161882/10039/6363/64218/4242/5450/9156/5788/84695/23228/3570/80149/139818/6688/55619/8741/7468/972/3122/3916/3142/3394/5873/11151/975/7040/5336/3123/3965/7099/54518/5971/3134/6482/5663/84868/3109/4063/10538/114836/3606/51744/100/201294/4064/9466/3071/8767/3683/10875/6693/3936/958/3718/30009/8320/50943/10859/3594/246778/941/3458
GO:0050792	regulation of viral process	152	-0.746709	-1.94868	2.36374e-07	2.26495e-05	1.97319e-05	1614	tags=28%, list=9%, signal=26%	5034/972/3838/8724/81559/684/57506/56829/4061/3669/7879/6993/103/3123/4940/3965/7153/7726/5371/24138/84875/8519/51574/7124/140564/10475/4261/55196/200316/64135/27350/9830/9582/6737/27074/2219/4939/60489/8638/164668/4938/6772/200315
GO:0022409	positive regulation of cell-cell adhesion	265	-0.687044	-1.87178	2.50337e-07	2.36431e-05	2.05976e-05	1262	tags=26%, list=7%, signal=25%	3119/64926/11151/912/975/8631/11006/9840/3115/7535/29126/5777/3123/3108/259307/81704/29851/3965/3689/3133/8876/79576/5724/84868/140885/7409/3109/2526/3606/864/10125/3559/84433/100/6850/199/3105/3111/7124/6714/9466/64127/1445/5588/3071/8767/6504/7412/923/916/921/399/8651/54440/3718/567/939/80380/55423/3932/50943/10859/3594/10673/10148/3135/941/3458/10563
GO:0002286	T cell activation involved in immune response	93	-0.808476	-2.0033	2.53823e-07	2.36431e-05	2.05976e-05	970	tags=28%, list=5%, signal=27%	3123/3965/54518/5971/5663/84868/3109/4063/10538/114836/3606/3071/8767/3683/10875/6693/3936/3718/30009/8320/50943/10859/3594/246778/941/3458
GO:0046634	regulation of alpha-beta T cell activation	98	-0.80668	-2.0099	2.55778e-07	2.36431e-05	2.05976e-05	1150	tags=32%, list=6%, signal=30%	975/11006/7535/29126/3123/3965/3133/79576/56253/3606/864/100/6850/3105/639/5588/3071/8767/916/8651/54440/3718/30009/3659/50943/10859/3594/10148/246778/941/3458
GO:0031349	positive regulation of defense response	248	-0.684751	-1.85946	2.57835e-07	2.36431e-05	2.05976e-05	1839	tags=30%, list=10%, signal=27%	1236/6688/7305/8772/51311/7294/1050/4067/3320/54209/3916/26471/718/8673/57506/3665/64170/3735/1535/59341/3603/58484/3824/912/695/975/353514/5336/6280/7052/115004/26228/63940/7099/241/400709/3133/2896/5058/3055/84166/3134/7097/84868/7409/56253/10666/114836/3606/4363/10125/1075/6850/3148/7124/10133/6714/64127/8767/23765/83666/3430/81030/9111/4068/2219/149628/4332/3135/4049/3902/115362/9447/3458
GO:0002705	positive regulation of leukocyte mediated immunity	128	-0.773481	-1.98994	2.96558e-07	2.69047e-05	2.3439e-05	2038	tags=41%, list=11%, signal=37%	51571/910/64581/6810/7186/6375/6688/7305/8741/8772/7468/148022/54209/3122/3916/718/57506/3824/912/695/975/7040/5336/3123/26228/3689/3133/3684/3134/5724/7409/56253/10666/114836/3606/10125/3105/7124/64127/3106/3140/6504/958/54440/567/4068/30009/50943/3594/3135/388325/4049/3902
GO:0071346	cellular response to interferon-gamma	102	-0.798281	-1.98745	3.55299e-07	3.18947e-05	2.77862e-05	894	tags=29%, list=5%, signal=28%	10062/7454/3965/7099/3459/7791/3055/84166/6672/7097/140885/115361/199/5771/2635/83666/834/8651/9111/54625/55647/6846/2634/3659/2633/3594/356/6772/115362/3458
GO:0042102	positive regulation of T cell proliferation	93	-0.802781	-1.98919	3.80404e-07	3.37926e-05	2.94396e-05	1469	tags=39%, list=8%, signal=36%	283234/10288/3113/64926/11151/912/975/3115/7535/29126/3965/3133/84868/3109/3606/3559/84433/6850/199/3105/9466/5588/3071/8767/6504/7412/923/916/54440/3718/80380/50943/3594/10673/10148/941
GO:0002274	myeloid leukocyte activation	207	-0.706327	-1.89199	5.08957e-07	4.47462e-05	3.89823e-05	1914	tags=35%, list=10%, signal=32%	2268/6810/2242/80149/6688/23208/7305/79155/5730/1050/4067/148022/54209/3460/972/1794/8673/9258/84106/3162/3735/11326/8530/55361/695/3937/7462/10062/11006/5336/6813/8291/945/26228/3965/5880/7099/284021/3459/3689/5971/2896/3684/4615/7097/5724/5663/84868/57102/10666/10538/5580/3606/10125/1075/6850/199/914/201294/7124/5293/6504/113277/3430/399/9111/8832/146722/712/338339/57817/116071/3458
GO:0031341	regulation of cell killing	92	-0.811065	-2.00977	5.33002e-07	4.6382e-05	4.04074e-05	2130	tags=49%, list=11%, signal=44%	5788/598/51571/910/64581/5272/6375/6688/922/7305/8772/3122/3916/11035/3824/912/5551/3123/26228/3965/3133/3684/3134/3821/84868/7409/56253/10666/114836/10125/6850/3105/3106/3140/3071/567/4068/5027/9437/10859/3594/3135/3902/1379/3458
GO:0019730	antimicrobial humoral response	81	-0.825919	-2.0127	5.41399e-07	4.66369e-05	4.06294e-05	800	tags=12%, list=4%, signal=12%	3133/55012/6039/3105/64127/85236/3627/6373/4283/10563
GO:0002695	negative regulation of leukocyte activation	172	-0.718946	-1.89045	9.73577e-07	8.30267e-05	7.23317e-05	1848	tags=34%, list=10%, signal=31%	80149/6375/7805/6688/23208/8379/7305/4067/972/3142/1845/64092/10288/3162/11326/8530/7940/374403/695/10062/11006/29126/5777/55824/3123/259307/3965/284021/2896/79626/3134/84868/56253/836/864/10457/3559/3635/5771/3398/10385/3071/10875/6693/8651/3718/8832/30009/201633/80380/3659/4332/50943/10859/3135/146722/1493/3902/941
GO:0019058	viral life cycle	298	-0.654267	-1.80542	1.0294e-06	8.69177e-05	7.57215e-05	1616	tags=20%, list=9%, signal=19%	950/5034/972/7913/3916/81876/1514/3838/8724/81559/6355/5245/684/8673/57506/156/56829/4061/3669/7879/975/6993/57617/103/3123/4940/3965/89853/7153/7726/5371/24138/84875/8519/6614/7124/140564/10475/6504/4261/55196/200316/64135/27350/9830/1508/9582/6737/3429/27074/2219/4939/60489/1234/8638/164668/4938/10663/941/200315
GO:0060840	artery development	88	0.722535	2.08392	1.14785e-06	9.59692e-05	8.36071e-05	1730	tags=28%, list=9%, signal=26%	54567/6909/187/23462/221395/5138/23493/5159/2737/4638/182/81031/2296/657/3280/6659/4091/56999/94/10000/144165/5396/93/7481/30008
GO:0007043	cell-cell junction assembly	128	0.66615	2.0408	1.36876e-06	0.000113045	9.84833e-05	867	tags=16%, list=5%, signal=16%	10052/187/2701/90952/1003/5010/857/83660/83700/10266/64403/8502/1004/4641/7414/8506/222256/6615/1495/5318/51564
GO:1903706	regulation of hemopoiesis	328	-0.652379	-1.81347	1.3786e-06	0.000113045	9.84833e-05	1111	tags=21%, list=6%, signal=20%	133522/7040/537/11006/9840/7535/28959/5777/3123/259307/3965/7099/714/150372/2175/56833/1230/8876/79576/55012/27166/841/56253/3606/864/10125/3559/84433/100/6850/914/3148/3111/123169/7124/639/3635/5771/3398/3106/9760/3071/8767/3059/10875/64783/399/8651/3601/54440/3718/567/84959/939/30009/3659/50943/10859/3594/115352/3135/246778/1493/3902/6772/22806/941/3458
GO:0051250	negative regulation of lymphocyte activation	144	-0.745233	-1.93225	1.60661e-06	0.000130488	0.000113679	1848	tags=35%, list=10%, signal=32%	80149/6375/7805/8379/7305/4067/972/3142/1845/64092/10288/11326/7940/374403/695/11006/29126/5777/55824/3123/259307/3965/79626/3134/84868/56253/836/864/10457/3559/3635/5771/3398/10385/3071/10875/6693/8651/3718/30009/201633/80380/3659/4332/50943/10859/3135/1493/3902/941
GO:0050871	positive regulation of B cell activation	126	-0.755379	-1.94282	1.73085e-06	0.000139251	0.000121314	1730	tags=32%, list=9%, signal=29%	79155/7293/8741/7468/148022/972/28638/28409/3501/28424/695/975/28449/102723168/7040/7099/28450/55012/28448/84433/100/30011/6850/683/4773/3635/64127/3071/958/54440/939/28395/30009/28452/28388/10673/115352/952/28468/28639
GO:0002824	positive regulation of adaptive immune response based on somatic recombination of immune receptors built from immunoglobulin superfamily domains	101	-0.780556	-1.94076	2.04204e-06	0.000161495	0.000140692	2144	tags=43%, list=11%, signal=38%	920/5788/51571/910/64581/7186/6375/8741/8772/7468/54209/3122/718/64170/912/695/975/7040/29126/3123/3133/3134/10666/3606/100/3105/7124/9466/64127/3106/5588/3140/8767/6504/958/54440/567/30009/50943/3594/10673/3135/4049
GO:0007389	pattern specification process	379	0.49957	1.76256	2.04519e-06	0.000161495	0.000140692	2454	tags=26%, list=13%, signal=23%	54567/54345/6909/187/3204/23462/3205/23493/64321/4188/203286/3234/54806/22955/4212/2737/3206/8854/55172/4041/3213/4281/2296/4208/657/1947/3280/57545/4222/441478/27031/4089/6615/79971/6604/1906/23314/9096/3221/9742/55036/7048/54903/23322/4487/4091/5362/3202/6939/26508/367/6926/168507/94/79600/10252/658/8646/4040/7528/23432/7026/10468/7289/93/221322/2247/2246/3199/7481/3235/28514/4090/56603/1499/57…
GO:0045071	negative regulation of viral genome replication	51	-0.864604	-1.98608	2.09307e-06	0.000163759	0.000142664	568	tags=31%, list=3%, signal=31%	24138/84875/8519/7124/140564/55196/200316/64135/27350/9582/4939/60489/8638/164668/4938/200315
GO:0035510	DNA dealkylation	28	-0.912653	-1.9501	2.2445e-06	0.000172521	0.000150298	425	tags=29%, list=2%, signal=28%	140564/9760/200316/27350/9582/60489/164668/200315
GO:0002228	natural killer cell mediated immunity	66	-0.834598	-1.97943	2.24552e-06	0.000172521	0.000150298	1245	tags=41%, list=7%, signal=38%	3824/11151/5777/3965/3133/3134/5052/3821/84868/7409/56253/10666/127544/114836/3606/10125/201294/3105/3106/10225/4068/9437/10859/57823/3135/3902/3002
GO:0001818	negative regulation of cytokine production	249	-0.673857	-1.82896	2.33451e-06	0.000177756	0.000154859	1848	tags=27%, list=10%, signal=24%	80149/6375/1236/7805/23208/7305/440068/51311/4210/54209/8986/79132/684/3162/5879/11326/695/7040/5552/353514/11006/215/29126/7114/5777/3123/945/4940/1540/3965/7099/1240/113/5971/408/3134/5371/84868/140885/2146/10457/2629/7124/3635/9466/64127/1445/10385/3071/6504/10225/3718/9111/8832/197358/114769/30009/201633/80380/50943/2633/10859/2841/3902/4938/3458
GO:0050868	negative regulation of T cell activation	110	-0.761504	-1.91071	2.41238e-06	0.000181997	0.000158553	1070	tags=28%, list=6%, signal=27%	11006/29126/5777/55824/3123/259307/3965/79626/84868/56253/836/864/10457/3559/5771/10385/3071/10875/6693/8651/3718/30009/201633/80380/3659/50943/10859/3135/1493/3902/941
GO:0080111	DNA demethylation	25	-0.921984	-1.93042	2.43288e-06	0.000181997	0.000158553	425	tags=32%, list=2%, signal=31%	140564/9760/200316/27350/9582/60489/164668/200315
GO:0045089	positive regulation of innate immune response	121	-0.764007	-1.95152	2.70968e-06	0.000200941	0.000175057	1794	tags=36%, list=10%, signal=33%	6688/7305/8772/51311/7294/4067/3320/3916/57506/3665/64170/58484/3824/912/5336/115004/7099/3133/5058/3055/84166/3134/84868/7409/56253/10666/114836/10125/6850/3148/6714/64127/83666/3430/81030/9111/4068/2219/149628/4332/3135/3902/115362/9447
GO:0002698	negative regulation of immune effector process	103	-0.780138	-1.95047	2.87297e-06	0.000211213	0.000184006	2169	tags=41%, list=12%, signal=36%	933/5788/7009/84695/5272/80149/6375/11221/6688/3142/684/3162/11326/3824/710/7040/11006/5777/259307/3965/56833/3133/2896/3134/3821/84868/3105/7124/64127/3106/3071/6504/10225/10875/3718/8832/30009/50943/10859/115352/3135/1379
GO:0060485	mesenchyme development	261	0.529977	1.80781	3.07155e-06	0.000223882	0.000195043	1518	tags=24%, list=8%, signal=23%	7869/6909/187/1909/56920/23462/1910/23493/10500/1605/5159/2487/153090/7041/182/8854/8463/54437/25937/2296/4208/657/1947/3280/10439/4222/10413/54756/10979/4089/6615/6934/25805/157506/1906/7049/10505/8751/7048/90102/4487/80031/2260/3202/6939/26508/4846/30812/4855/6926/27250/94/677/5979/10252/221662/200734/23187/4040/59/10521/54910/1942
GO:0002708	positive regulation of lymphocyte mediated immunity	107	-0.770315	-1.93405	3.15754e-06	0.000228199	0.000198804	2038	tags=40%, list=11%, signal=36%	117157/5788/51571/910/7186/6375/8741/8772/7468/54209/3122/3916/718/3824/912/695/975/7040/3123/3133/3134/7409/56253/10666/114836/3606/10125/3105/7124/64127/3106/3140/6504/958/54440/567/4068/30009/50943/3594/3135/4049/3902
GO:0032729	positive regulation of interferon-gamma production	68	-0.828034	-1.96945	3.33421e-06	0.000238943	0.000208163	1746	tags=47%, list=9%, signal=43%	9636/8772/51311/7294/3394/3113/3115/3965/7099/84868/56253/10666/114836/3606/51744/10125/914/3105/7124/11118/9466/3595/8767/6504/916/54440/11119/10859/3594/10148/4049/246778
GO:0043367	CD4-positive, alpha-beta T cell differentiation	78	-0.80211	-1.94014	3.66945e-06	0.000260775	0.000227184	970	tags=27%, list=5%, signal=26%	3123/3965/5971/4063/10538/114836/3606/864/9760/3071/8767/6693/8651/54440/3718/30009/50943/3594/246778/941/3458
GO:0002821	positive regulation of adaptive immune response	106	-0.775559	-1.94337	3.90598e-06	0.000275189	0.000239741	2144	tags=42%, list=11%, signal=37%	920/5788/51571/910/64581/7186/6375/8741/8772/7468/54209/3122/718/64170/912/695/975/8631/7040/29126/3123/3133/3134/10666/3606/100/3105/7124/9466/64127/3106/5588/3140/8767/6504/958/54440/567/30009/50943/3594/10673/3135/4049
GO:0045824	negative regulation of innate immune response	67	-0.831586	-1.97934	3.93681e-06	0.000275189	0.000239741	1807	tags=48%, list=10%, signal=43%	11221/9636/55646/6773/79132/11326/3824/710/10062/103/4940/3965/56833/3133/2896/84166/3134/3821/84868/3105/5771/3106/10225/10906/25939/9111/54625/197358/6737/10859/3135/4938
GO:0002456	T cell mediated immunity	100	-0.778374	-1.93906	4.12108e-06	0.000285728	0.000248923	2039	tags=41%, list=11%, signal=37%	970/51571/910/7186/6375/8772/3122/64005/11035/5873/3824/1512/912/975/5551/11006/7454/3123/259307/3133/3134/3821/7133/3606/1075/3105/10384/11118/64127/3106/3140/3071/6504/54440/567/30009/925/50943/10859/3594/3135
GO:0045069	regulation of viral genome replication	80	-0.806298	-1.96913	4.28543e-06	0.000294727	0.000256762	670	tags=21%, list=4%, signal=21%	7153/24138/84875/8519/7124/140564/55196/200316/64135/27350/9582/4939/60489/8638/164668/4938/200315
GO:0050866	negative regulation of cell activation	192	-0.698222	-1.86282	4.45499e-06	0.000303937	0.000264786	1848	tags=33%, list=10%, signal=30%	80149/6375/7805/6688/23208/8379/7305/4067/54209/972/3142/1845/64092/10288/3162/11326/8530/7940/374403/695/10062/11006/29126/5777/55824/3123/259307/3965/284021/2729/2896/79626/3134/84868/56253/5580/836/864/10457/3559/3635/5771/3398/10385/3071/10875/6693/8651/3718/8832/84959/30009/201633/80380/3659/4332/50943/10859/3135/146722/1493/3902/941
GO:0009164	nucleoside catabolic process	23	-0.923715	-1.93273	4.61504e-06	0.000312357	0.000272121	564	tags=39%, list=3%, signal=38%	51816/100/140564/200316/27350/9582/60489/164668/200315
GO:0019882	antigen processing and presentation	101	-0.772356	-1.92037	4.6671e-06	0.000313394	0.000273024	1621	tags=43%, list=9%, signal=39%	54209/972/3122/1514/57705/10288/5873/3113/10981/3119/1512/912/51762/64167/3115/7454/3123/3108/55016/811/5720/3133/5971/3134/3109/2629/3105/3111/64127/5696/6891/5641/3106/55080/6892/3140/3107/10875/567/6890/1520/925/3135
GO:0032640	tumor necrosis factor production	152	-0.717123	-1.87147	4.8288e-06	0.000319225	0.000278104	1079	tags=25%, list=6%, signal=24%	353514/5336/5777/945/4940/3965/7099/23643/3459/3133/4615/7097/5724/5663/84868/140885/10125/10457/6850/914/9466/64127/8767/6504/5795/113277/6693/64135/54440/8832/1536/197358/50943/10859/2841/4939/4938/3458
GO:0032680	regulation of tumor necrosis factor production	152	-0.717123	-1.87147	4.8288e-06	0.000319225	0.000278104	1079	tags=25%, list=6%, signal=24%	353514/5336/5777/945/4940/3965/7099/23643/3459/3133/4615/7097/5724/5663/84868/140885/10125/10457/6850/914/9466/64127/8767/6504/5795/113277/6693/64135/54440/8832/1536/197358/50943/10859/2841/4939/4938/3458
GO:0042267	natural killer cell mediated cytotoxicity	63	-0.838515	-1.97124	5.08662e-06	0.000333682	0.000290699	1245	tags=41%, list=7%, signal=39%	3824/11151/5777/3965/3133/3134/5052/3821/84868/7409/56253/10666/127544/114836/3606/10125/201294/3105/3106/4068/9437/10859/57823/3135/3902/3002
GO:1902107	positive regulation of leukocyte differentiation	146	-0.727715	-1.88892	5.49118e-06	0.000353629	0.000308077	1807	tags=32%, list=10%, signal=29%	11221/7305/8772/54209/972/3122/3142/10288/760/695/133522/7040/537/11006/9840/7535/3123/259307/3965/1230/8876/79576/55012/841/3606/864/10125/3559/100/6850/7124/3635/3398/9760/3071/8767/3059/399/8651/3601/54440/939/50943/3594/3135/941/3458
GO:1903708	positive regulation of hemopoiesis	146	-0.727715	-1.88892	5.49118e-06	0.000353629	0.000308077	1807	tags=32%, list=10%, signal=29%	11221/7305/8772/54209/972/3122/3142/10288/760/695/133522/7040/537/11006/9840/7535/3123/259307/3965/1230/8876/79576/55012/841/3606/864/10125/3559/100/6850/7124/3635/3398/9760/3071/8767/3059/399/8651/3601/54440/939/50943/3594/3135/941/3458
GO:0002832	negative regulation of response to biotic stimulus	102	-0.771596	-1.92102	5.51509e-06	0.000353629	0.000308077	1290	tags=31%, list=7%, signal=29%	11326/3824/710/10062/103/4940/259307/3965/56833/3133/2896/84166/3134/3821/84868/3105/5771/3106/10225/10875/10906/25939/9111/4277/54625/197358/114769/6737/50943/10859/3135/4938
GO:0045785	positive regulation of cell adhesion	412	-0.60155	-1.70524	5.5585e-06	0.000353753	0.000308184	1262	tags=20%, list=7%, signal=19%	3119/64926/57091/11151/912/975/8631/8826/11006/9840/3115/7052/7535/29126/5777/3123/3108/259307/81704/29851/3965/80173/811/3689/3133/54518/284114/59339/8876/79576/5724/84868/140885/7409/3109/2526/3606/864/10125/3559/84433/100/6850/199/201294/3105/3111/10109/7124/6714/9466/64127/1445/5588/3071/8767/6504/5795/7412/923/916/921/9806/399/8651/54440/3718/567/939/80380/55423/3932/50943/10859/3594/10673/1…
GO:1903900	regulation of viral life cycle	137	-0.740624	-1.90879	5.66824e-06	0.000356937	0.000310959	1614	tags=28%, list=9%, signal=26%	5034/972/3838/8724/81559/684/57506/56829/4061/3669/103/3123/4940/3965/7153/7726/5371/24138/84875/8519/7124/140564/10475/4261/55196/200316/64135/27350/9830/9582/6737/27074/2219/4939/60489/8638/164668/4938/200315
GO:0002709	regulation of T cell mediated immunity	78	-0.795843	-1.92498	5.69225e-06	0.000356937	0.000310959	2130	tags=42%, list=11%, signal=38%	5788/51571/910/7186/6375/8772/3122/11035/3824/912/975/11006/7454/3123/259307/3133/3134/3821/7133/3606/3105/64127/3106/3140/3071/6504/54440/567/30009/50943/10859/3594/3135
GO:0006213	pyrimidine nucleoside metabolic process	21	-0.930602	-1.9377	5.86136e-06	0.000364859	0.00031786	425	tags=38%, list=2%, signal=37%	140564/200316/27350/9582/1890/60489/164668/200315
GO:0045216	cell-cell junction organization	180	0.584814	1.90934	5.90842e-06	0.000365123	0.00031809	1788	tags=20%, list=10%, signal=18%	10052/187/2701/90952/1003/5010/857/83660/83700/10266/64403/8502/1004/4641/7414/8506/10979/222256/6615/1495/5318/51564/9253/55679/118/1739/57493/4301/1500/6624/7481/1829/79987/2043/287/1499
GO:0006968	cellular defense response	48	-0.861389	-1.953	5.9743e-06	0.000366538	0.000319323	526	tags=42%, list=3%, signal=41%	10312/10578/10288/4046/5551/4688/23643/50852/3959/6693/9214/4068/9437/3702/4332/10219/3135/1234/653361/4283
GO:0002292	T cell differentiation involved in immune response	71	-0.811239	-1.93579	6.04108e-06	0.000367988	0.000320586	970	tags=25%, list=5%, signal=24%	3123/3965/5971/4063/10538/114836/3606/8767/10875/6693/3718/30009/8320/50943/3594/246778/941/3458
GO:0002377	immunoglobulin production	184	-0.698555	-1.85426	6.7849e-06	0.00041024	0.000357396	3703	tags=46%, list=20%, signal=37%	28781/28775/28802/28669/51010/10459/28823/3514/28900/3120/149840/28825/51237/5379/28815/28773/10721/28783/5585/28882/28904/942/3112/28691/28816/28776/5423/1378/118460/940/28943/10039/28822/28940/28820/126259/9156/28942/28923/933/5788/28908/7009/6810/7186/28793/6375/28664/7293/8741/28876/7468/3122/5245/28912/28774/3113/3119/7518/28797/695/28919/7040/3115/28874/115004/3123/3108/3133/3109/10538/3111…
GO:0072529	pyrimidine-containing compound catabolic process	33	-0.898103	-1.94436	6.83093e-06	0.00041024	0.000357396	425	tags=24%, list=2%, signal=24%	140564/200316/27350/9582/1890/60489/164668/200315
GO:0045621	positive regulation of lymphocyte differentiation	99	-0.768189	-1.91623	7.63069e-06	0.000455066	0.000396447	1159	tags=30%, list=6%, signal=29%	695/11006/9840/7535/3123/259307/3965/8876/79576/55012/3606/864/10125/3559/100/6850/3635/9760/3071/8767/399/8651/3601/54440/939/50943/3594/3135/941/3458
GO:0019079	viral genome replication	123	-0.743519	-1.90708	8.32006e-06	0.000490014	0.000426893	670	tags=24%, list=4%, signal=23%	7913/6355/5245/684/57506/156/56829/3669/103/4940/7153/24138/84875/8519/7124/140564/55196/200316/64135/27350/9582/3429/4939/60489/8638/164668/4938/10663/200315
GO:0002287	alpha-beta T cell activation involved in immune response	65	-0.816197	-1.93406	8.38908e-06	0.000490014	0.000426893	970	tags=26%, list=5%, signal=25%	3123/3965/5971/4063/10538/114836/3606/8767/6693/3718/30009/8320/50943/3594/246778/941/3458
GO:0002293	alpha-beta T cell differentiation involved in immune response	65	-0.816197	-1.93406	8.38908e-06	0.000490014	0.000426893	970	tags=26%, list=5%, signal=25%	3123/3965/5971/4063/10538/114836/3606/8767/6693/3718/30009/8320/50943/3594/246778/941/3458
GO:0001910	regulation of leukocyte mediated cytotoxicity	77	-0.797397	-1.92518	8.97187e-06	0.000520491	0.000453444	2130	tags=48%, list=11%, signal=43%	5788/51571/910/5272/6375/6688/7305/8772/3122/3916/11035/3824/912/3123/26228/3965/3133/3684/3134/3821/84868/7409/56253/10666/114836/10125/3105/3106/3140/3071/567/4068/9437/10859/3594/3135/3902
GO:0002700	regulation of production of molecular mediator of immune response	149	-0.723292	-1.8826	9.05094e-06	0.00052153	0.00045435	2646	tags=38%, list=14%, signal=33%	3098/91543/1378/118460/940/10039/144811/7098/3077/933/5788/7009/8764/64581/6810/7186/6375/7805/7293/8741/7468/148022/972/5245/684/57506/3162/695/975/7040/11006/5336/115004/7099/3133/3134/10666/7133/3606/51744/3105/7124/9466/64127/6504/10225/958/54440/3718/567/30009/50943/10859/115352/3135/388325
GO:0042454	ribonucleoside catabolic process	18	-0.941732	-1.92989	9.41502e-06	0.000538864	0.00046945	564	tags=50%, list=3%, signal=49%	51816/100/140564/200316/27350/9582/60489/164668/200315
GO:0035904	aorta development	53	0.772143	2.00951	9.47814e-06	0.000538864	0.00046945	1231	tags=28%, list=7%, signal=27%	54567/6909/187/23462/5138/23493/5159/4638/182/657/3280/6659/4091/56999/94
GO:0070383	DNA cytosine deamination	9	-0.973818	-1.85997	9.73287e-06	0.000549681	0.000478875	425	tags=78%, list=2%, signal=76%	140564/200316/27350/9582/60489/164668/200315
GO:0003179	heart valve morphogenesis	49	0.781906	2.0152	1.01651e-05	0.000570318	0.000496853	1207	tags=37%, list=6%, signal=34%	54567/23462/7075/23493/182/4208/657/10439/4089/6615/6659/7048/6586/4091/3491/26508/4846/56999
GO:0039694	viral RNA genome replication	35	-0.885226	-1.92633	1.04894e-05	0.000582353	0.000507338	670	tags=26%, list=4%, signal=25%	7153/140564/55196/200316/27350/9582/60489/164668/200315
GO:0006956	complement activation	101	-0.764042	-1.8997	1.05162e-05	0.000582353	0.000507338	2644	tags=40%, list=14%, signal=34%	28392/1378/28420/28444/3507/708/3493/720/28408/721/28391/28394/28473/922/629/54209/718/5245/28638/28409/715/3501/28424/11326/28449/710/102723168/714/717/28450/28448/28395/28452/2219/28388/28468/1379/28639/712/713
GO:0045869	negative regulation of single stranded viral RNA replication via double stranded DNA intermediate	16	-0.951594	-1.94991	1.08986e-05	0.000599595	0.000522359	425	tags=50%, list=2%, signal=49%	140564/55196/200316/27350/9582/60489/164668/200315
GO:0002221	pattern recognition receptor signaling pathway	159	-0.713598	-1.86636	1.10591e-05	0.000599595	0.000522359	1730	tags=29%, list=9%, signal=26%	79155/51311/4067/80216/148022/54209/3654/79132/5245/118788/9258/3665/81622/1535/695/10062/5336/90268/4940/7867/1540/7099/23643/4615/7097/84282/84868/330/2672/64127/8767/64135/3430/958/9111/1520/2219/51296/3659/115352/388325/8638/146722/79931/4938/26253
GO:0048736	appendage development	163	0.596763	1.91634	1.11088e-05	0.000599595	0.000522359	2415	tags=31%, list=13%, signal=28%	6909/3205/3655/1889/2737/3206/55764/51776/8854/4041/8434/657/775/54928/10979/4089/157506/27077/6659/9742/54903/23322/4487/5362/6926/658/64093/5396/7026/137392/7289/221322/4613/3235/56603/1499/5727/130497/2019/4223/341640/546/8323/5087/2719/5914/6474/84133/6497/3691/2648
GO:0060173	limb development	163	0.596763	1.91634	1.11088e-05	0.000599595	0.000522359	2415	tags=31%, list=13%, signal=28%	6909/3205/3655/1889/2737/3206/55764/51776/8854/4041/8434/657/775/54928/10979/4089/157506/27077/6659/9742/54903/23322/4487/5362/6926/658/64093/5396/7026/137392/7289/221322/4613/3235/56603/1499/5727/130497/2019/4223/341640/546/8323/5087/2719/5914/6474/84133/6497/3691/2648
GO:0046637	regulation of alpha-beta T cell differentiation	64	-0.82087	-1.93453	1.20105e-05	0.000642981	0.000560156	1070	tags=33%, list=6%, signal=31%	11006/7535/3123/3965/79576/3606/864/100/6850/639/3071/8767/8651/54440/3718/30009/50943/3594/246778/941/3458
GO:0032612	interleukin-1 production	105	-0.757932	-1.89924	1.21388e-05	0.000642981	0.000560156	1852	tags=31%, list=10%, signal=28%	79792/80149/1236/7305/440068/51311/4210/54209/3603/58484/353514/11006/945/3965/7099/4615/5371/84868/140885/841/7124/64127/8767/113277/834/5027/114769/55655/149628/4332/115362/9447/3458
GO:0032652	regulation of interleukin-1 production	105	-0.757932	-1.89924	1.21388e-05	0.000642981	0.000560156	1852	tags=31%, list=10%, signal=28%	79792/80149/1236/7305/440068/51311/4210/54209/3603/58484/353514/11006/945/3965/7099/4615/5371/84868/140885/841/7124/64127/8767/113277/834/5027/114769/55655/149628/4332/115362/9447/3458
GO:0002704	negative regulation of leukocyte mediated immunity	61	-0.824211	-1.93063	1.27642e-05	0.000670986	0.000584553	1451	tags=39%, list=8%, signal=36%	684/3162/3824/11006/5777/259307/3965/3133/3134/3821/84868/3105/64127/3106/3071/6504/10225/3718/8832/30009/50943/10859/3135/1379
GO:0050853	B cell receptor signaling pathway	108	-0.756966	-1.89725	1.28249e-05	0.000670986	0.000584553	2298	tags=44%, list=12%, signal=38%	3493/29760/28408/933/5788/23228/28391/596/10603/28394/28473/9404/4067/28638/28409/3501/28424/695/975/28449/7462/102723168/581/5579/5336/5777/26228/5583/150372/28450/28448/6850/257144/4773/5293/3071/3702/28395/28452/4332/3932/28388/115352/952/1493/28468/28639
GO:0071706	tumor necrosis factor superfamily cytokine production	156	-0.713406	-1.86186	1.30386e-05	0.000673899	0.000587092	1079	tags=25%, list=6%, signal=24%	353514/5336/29126/5777/945/4940/3965/7099/23643/3459/3133/4615/7097/5724/5663/84868/140885/10125/10457/6850/914/9466/64127/8767/6504/5795/113277/6693/64135/54440/8832/1536/197358/50943/10859/2841/4939/4938/3458
GO:1903555	regulation of tumor necrosis factor superfamily cytokine production	156	-0.713406	-1.86186	1.30386e-05	0.000673899	0.000587092	1079	tags=25%, list=6%, signal=24%	353514/5336/29126/5777/945/4940/3965/7099/23643/3459/3133/4615/7097/5724/5663/84868/140885/10125/10457/6850/914/9466/64127/8767/6504/5795/113277/6693/64135/54440/8832/1536/197358/50943/10859/2841/4939/4938/3458
GO:1903038	negative regulation of leukocyte cell-cell adhesion	121	-0.74755	-1.90949	1.33376e-05	0.000685198	0.000596935	1070	tags=26%, list=6%, signal=24%	11006/29126/5777/55824/3123/259307/3965/79626/84868/56253/836/864/10457/3559/5771/10385/3071/10875/6693/8651/3718/30009/201633/80380/3659/50943/10859/3135/1493/3902/941
GO:0039692	single stranded viral RNA replication via double stranded DNA intermediate	20	-0.931423	-1.92615	1.37462e-05	0.000701962	0.000611539	670	tags=45%, list=4%, signal=43%	7153/140564/55196/200316/27350/9582/60489/164668/200315
GO:0035909	aorta morphogenesis	29	0.85891	2.08183	1.4215e-05	0.00072158	0.000628631	1231	tags=41%, list=7%, signal=39%	54567/6909/23462/23493/5159/4638/182/657/3280/6659/56999/94
GO:0034656	nucleobase-containing small molecule catabolic process	28	-0.900172	-1.92343	1.44222e-05	0.000727676	0.000633941	797	tags=36%, list=4%, signal=34%	4245/51816/100/140564/200316/27350/9582/60489/164668/200315
GO:0003170	heart valve development	59	0.751715	2.00981	1.45057e-05	0.000727676	0.000633941	1207	tags=34%, list=6%, signal=32%	54567/187/23462/7075/5138/23493/182/4208/657/10439/4089/6615/6659/7048/6586/4091/3491/26508/4846/56999
GO:0050691	regulation of defense response to virus by host	38	-0.872578	-1.924	1.57304e-05	0.000784498	0.000683443	452	tags=26%, list=2%, signal=26%	151636/83666/200316/4277/10859/3594/60489/246778/6772/9447
GO:0031343	positive regulation of cell killing	60	-0.822905	-1.92257	1.60554e-05	0.000796048	0.000693506	2130	tags=57%, list=11%, signal=50%	5788/51571/910/64581/6375/6688/922/7305/8772/3122/3916/3824/912/5551/3123/26228/3133/3684/3134/7409/56253/10666/114836/10125/6850/3105/3106/3140/567/4068/3594/3135/3902/3458
GO:0035710	CD4-positive, alpha-beta T cell activation	95	-0.773773	-1.91852	1.62322e-05	0.000800164	0.000697091	978	tags=24%, list=5%, signal=23%	29126/3123/3965/5971/4063/10538/114836/3606/864/9760/5588/3071/8767/6693/8651/54440/3718/30009/50943/3594/246778/941/3458
GO:0003197	endocardial cushion development	41	0.811452	2.042	1.68657e-05	0.000826612	0.000720133	1343	tags=37%, list=7%, signal=34%	6909/187/23462/23493/182/657/4089/6615/7048/4487/26508/4846/6926/94/221662
GO:0009119	ribonucleoside metabolic process	30	-0.896354	-1.89375	1.71262e-05	0.000834585	0.000727078	564	tags=30%, list=3%, signal=29%	51816/100/140564/200316/27350/9582/60489/164668/200315
GO:0043010	camera-type eye development	281	0.505253	1.73379	1.7796e-05	0.000862295	0.000751219	2911	tags=30%, list=15%, signal=26%	54567/22899/6909/8322/57381/57835/5159/54806/3913/2737/182/55764/25987/8854/23363/4041/2296/493/10152/57545/5961/775/631/157506/27077/6604/2823/5797/24147/9742/8412/6505/7048/23322/90780/1739/8736/30812/23554/3615/94/5979/10252/2202/658/200734/7111/10763/7528/1282/7289/93/221322/2247/28514/1499/81029/220/25932/1969/4915/1181/7070/4867/5914/4763/6497/468/25806/2303/2909/4810/7068/5316/659/6670/111…
GO:0002823	negative regulation of adaptive immune response based on somatic recombination of immune receptors built from immunoglobulin superfamily domains	50	-0.838057	-1.91829	1.82176e-05	0.000874027	0.00076144	1245	tags=34%, list=7%, signal=32%	3824/11006/5777/259307/3134/3821/84868/9466/64127/3071/6504/3718/30009/50943/10859/3135/1379
GO:0198738	cell-cell signaling by wnt	417	0.453526	1.60769	1.84397e-05	0.000874027	0.00076144	2489	tags=24%, list=13%, signal=21%	2887/8322/857/5071/64321/4188/51421/1363/9580/4776/22881/351/64359/2737/2487/153090/1857/27122/8324/7088/7041/9863/25987/1896/166336/2239/4041/3675/25937/4139/3487/8434/10413/441478/27031/6259/80349/10979/6934/63977/81839/25805/154810/79971/5563/83439/6659/9096/387914/7089/8321/7976/54764/85458/54903/90780/169200/23189/57664/1457/27303/4040/1500/8325/8607/65981/144165/388630/8613/2247/26108/57154…
GO:0032635	interleukin-6 production	133	-0.723963	-1.86535	1.84528e-05	0.000874027	0.00076144	1969	tags=37%, list=10%, signal=33%	64581/3570/80149/23208/7305/51311/148022/54209/972/10288/57506/64170/1535/59341/3603/5452/353514/11006/5336/5777/3965/7099/400709/408/4615/7097/5724/84868/140885/2629/6850/199/7124/3635/9466/64127/1445/3106/3071/8767/6504/23765/113277/64135/8832/197358/50943/388325/3458
GO:0032675	regulation of interleukin-6 production	133	-0.723963	-1.86535	1.84528e-05	0.000874027	0.00076144	1969	tags=37%, list=10%, signal=33%	64581/3570/80149/23208/7305/51311/148022/54209/972/10288/57506/64170/1535/59341/3603/5452/353514/11006/5336/5777/3965/7099/400709/408/4615/7097/5724/84868/140885/2629/6850/199/7124/3635/9466/64127/1445/3106/3071/8767/6504/23765/113277/64135/8832/197358/50943/388325/3458
GO:2000514	regulation of CD4-positive, alpha-beta T cell activation	62	-0.816492	-1.91373	1.85505e-05	0.000874027	0.00076144	978	tags=27%, list=5%, signal=26%	29126/3123/3965/3606/864/5588/3071/8767/8651/54440/3718/30009/50943/3594/246778/941/3458
GO:0043370	regulation of CD4-positive, alpha-beta T cell differentiation	48	-0.847083	-1.92057	1.91076e-05	0.000895327	0.000779997	581	tags=31%, list=3%, signal=30%	3123/3965/3606/864/3071/8767/8651/54440/3718/30009/50943/3594/246778/941/3458
GO:0042088	T-helper 1 type immune response	43	-0.857742	-1.90756	1.94189e-05	0.000903682	0.000787275	970	tags=35%, list=5%, signal=33%	3123/7099/5971/84868/3606/9466/8767/6504/6693/3718/10068/3594/10148/246778/941
GO:0002455	humoral immune response mediated by circulating immunoglobulin	95	-0.771322	-1.91244	1.94978e-05	0.000903682	0.000787275	2644	tags=44%, list=14%, signal=38%	28392/1378/28420/28444/3507/708/3493/720/28408/9156/721/5788/28391/28394/28473/54209/718/28638/28409/715/3501/28424/975/28449/710/102723168/5777/714/717/28450/28448/7124/64127/28395/28452/28388/4049/28468/1379/28639/712/713
GO:0042100	B cell proliferation	74	-0.791094	-1.90148	2.22903e-05	0.00102752	0.000895163	2169	tags=43%, list=12%, signal=38%	933/5788/23228/970/596/7305/7293/4067/148022/972/695/975/581/7099/5580/836/10125/84433/100/683/4064/4773/3635/3071/958/54440/4332/10673/115352/952/1493/22806
GO:0003205	cardiac chamber development	151	0.598106	1.91042	2.43764e-05	0.00111765	0.000973677	1216	tags=21%, list=6%, signal=19%	54567/6909/187/23462/5138/23493/1363/182/55742/2274/2627/2296/4208/60485/657/3280/27031/4089/5318/6604/7049/6659/7048/54903/6586/4091/3491/57493/26508/6926/9510
GO:0003203	endocardial cushion morphogenesis	33	0.833963	2.08144	2.477e-05	0.00112962	0.000984106	1231	tags=39%, list=7%, signal=37%	6909/187/23462/23493/657/4089/6615/7048/4487/26508/4846/6926/94
GO:0032479	regulation of type I interferon production	91	-0.771005	-1.90568	2.52165e-05	0.00113781	0.000991244	1746	tags=37%, list=9%, signal=34%	9636/51311/2597/3320/148022/3654/79132/3394/57506/3665/5336/115004/4940/1540/7099/5971/4615/7097/84282/84868/140885/6850/3148/81844/8767/64135/9111/197358/6737/3659/10859/4939/4938/6772
GO:0032606	type I interferon production	91	-0.771005	-1.90568	2.52165e-05	0.00113781	0.000991244	1746	tags=37%, list=9%, signal=34%	9636/51311/2597/3320/148022/3654/79132/3394/57506/3665/5336/115004/4940/1540/7099/5971/4615/7097/84282/84868/140885/6850/3148/81844/8767/64135/9111/197358/6737/3659/10859/4939/4938/6772
GO:0016055	Wnt signaling pathway	416	0.454555	1.61509	2.5626e-05	0.0011502	0.00100204	2489	tags=24%, list=13%, signal=22%	2887/8322/857/5071/64321/4188/51421/1363/9580/4776/22881/351/64359/2737/2487/153090/1857/27122/8324/7088/7041/9863/25987/1896/166336/2239/4041/3675/25937/4139/3487/8434/10413/441478/27031/6259/80349/10979/6934/63977/81839/25805/154810/79971/5563/83439/6659/9096/387914/7089/8321/7976/54764/85458/54903/90780/169200/23189/57664/1457/27303/4040/1500/8325/8607/65981/144165/388630/8613/2247/26108/57154…
GO:0032732	positive regulation of interleukin-1 production	68	-0.805761	-1.91647	2.62687e-05	0.00117288	0.0010218	894	tags=29%, list=5%, signal=28%	3603/58484/353514/3965/7099/4615/84868/841/7124/64127/8767/113277/834/5027/55655/149628/4332/115362/9447/3458
GO:0044728	DNA methylation or demethylation	85	-0.776596	-1.91386	2.64633e-05	0.00117541	0.001024	823	tags=13%, list=4%, signal=12%	11022/8932/2146/140564/9760/200316/27350/9582/60489/164668/200315
GO:0046135	pyrimidine nucleoside catabolic process	13	-0.952881	-1.90241	2.67484e-05	0.00118192	0.00102967	425	tags=54%, list=2%, signal=53%	140564/200316/27350/9582/60489/164668/200315
GO:0045091	regulation of single stranded viral RNA replication via double stranded DNA intermediate	19	-0.93522	-1.91502	2.70591e-05	0.00118948	0.00103626	670	tags=47%, list=4%, signal=46%	7153/140564/55196/200316/27350/9582/60489/164668/200315
GO:0008016	regulation of heart contraction	173	0.582166	1.8763	2.79249e-05	0.00122125	0.00106393	1893	tags=25%, list=10%, signal=23%	6330/10052/55800/6909/482/3270/857/23493/10060/776/476/2034/7067/493/134/775/1756/7531/5318/1906/6508/9096/6271/6505/1739/552/845/23171/146/3781/57731/5350/1829/7220/79041/27129/7168/1839/287/6720/3768/1490/4635/2258
GO:0046635	positive regulation of alpha-beta T cell activation	64	-0.810418	-1.9099	2.81965e-05	0.00122684	0.0010688	1260	tags=38%, list=7%, signal=35%	64926/975/11006/7535/3123/3965/3133/79576/3606/864/100/6850/3105/5588/3071/8767/916/8651/54440/50943/3594/10148/941/3458
GO:0045582	positive regulation of T cell differentiation	86	-0.765583	-1.88869	2.84235e-05	0.00123044	0.00107194	1070	tags=29%, list=6%, signal=28%	11006/9840/7535/3123/259307/3965/8876/79576/3606/864/10125/3559/100/6850/3071/8767/399/8651/54440/939/50943/3594/3135/941/3458
GO:0002707	negative regulation of lymphocyte mediated immunity	51	-0.841208	-1.93234	2.91266e-05	0.0012545	0.0010929	1245	tags=39%, list=7%, signal=37%	3824/11006/5777/259307/3965/3133/3134/3821/84868/3105/64127/3106/3071/6504/10225/30009/50943/10859/3135/1379
GO:0009116	nucleoside metabolic process	56	-0.825021	-1.91557	2.93258e-05	0.00125674	0.00109485	564	tags=18%, list=3%, signal=17%	51816/100/140564/200316/27350/9582/1890/60489/164668/200315
GO:0045006	DNA deamination	13	-0.951853	-1.90036	3.06039e-05	0.00130495	0.00113685	425	tags=54%, list=2%, signal=53%	140564/200316/27350/9582/60489/164668/200315
GO:0002009	morphogenesis of an epithelium	470	0.43318	1.54884	3.23352e-05	0.00137191	0.00119519	2731	tags=29%, list=15%, signal=26%	54567/5420/54345/6909/187/1909/7075/64321/5154/1605/54806/4776/54922/22881/2737/9500/2487/1857/8324/7041/182/55764/9863/8854/8463/166336/2239/4041/7414/4208/55966/3280/57545/10413/441478/27031/6259/10979/4089/6615/59277/81839/157506/1906/6659/9096/23245/27086/55036/7048/4233/7976/90102/54903/977/23322/3714/1739/3491/3202/6939/30812/4855/3678/367/4649/6926/94/4983/5979/57664/79600/2045/10252/5241/…
GO:0003206	cardiac chamber morphogenesis	113	0.645054	1.94231	3.28976e-05	0.00138886	0.00120996	1216	tags=26%, list=6%, signal=24%	54567/6909/187/23462/23493/1363/182/55742/2274/2627/2296/4208/60485/657/3280/4089/5318/6604/7049/6659/7048/54903/6586/4091/3491/57493/26508/6926/9510
GO:0016554	cytidine to uridine editing	9	-0.967631	-1.84816	3.32292e-05	0.00139596	0.00121614	425	tags=78%, list=2%, signal=76%	140564/200316/27350/9582/60489/164668/200315
GO:0002230	positive regulation of defense response to virus by host	30	-0.889024	-1.87826	3.53456e-05	0.00147759	0.00128725	452	tags=30%, list=2%, signal=29%	151636/83666/200316/10859/3594/60489/246778/6772/9447
GO:0002294	CD4-positive, alpha-beta T cell differentiation involved in immune response	64	-0.806403	-1.90044	3.63105e-05	0.00151052	0.00131594	970	tags=25%, list=5%, signal=24%	3123/3965/5971/4063/10538/114836/3606/8767/6693/3718/30009/50943/3594/246778/941/3458
GO:0032196	transposition	27	-0.895546	-1.89908	4.12011e-05	0.00170565	0.00148593	425	tags=33%, list=2%, signal=33%	140564/79670/81931/200316/27350/9582/60489/164668/200315
GO:0032611	interleukin-1 beta production	90	-0.772277	-1.90578	4.47086e-05	0.00183305	0.00159693	1852	tags=34%, list=10%, signal=31%	79792/80149/1236/7305/440068/51311/4210/54209/58484/353514/11006/945/3965/7099/4615/5371/140885/841/7124/64127/8767/113277/834/5027/114769/55655/149628/4332/115362/9447/3458
GO:0032651	regulation of interleukin-1 beta production	90	-0.772277	-1.90578	4.47086e-05	0.00183305	0.00159693	1852	tags=34%, list=10%, signal=31%	79792/80149/1236/7305/440068/51311/4210/54209/58484/353514/11006/945/3965/7099/4615/5371/140885/841/7124/64127/8767/113277/834/5027/114769/55655/149628/4332/115362/9447/3458
GO:0070988	demethylation	68	-0.796194	-1.89372	4.55425e-05	0.00185824	0.00161887	705	tags=15%, list=4%, signal=14%	84678/5927/140564/9760/200316/27350/9582/60489/164668/200315
GO:0046131	pyrimidine ribonucleoside metabolic process	11	-0.957999	-1.89292	4.60202e-05	0.00185824	0.00161887	425	tags=64%, list=2%, signal=62%	140564/200316/27350/9582/60489/164668/200315
GO:0046133	pyrimidine ribonucleoside catabolic process	11	-0.957999	-1.89292	4.60202e-05	0.00185824	0.00161887	425	tags=64%, list=2%, signal=62%	140564/200316/27350/9582/60489/164668/200315
GO:0032731	positive regulation of interleukin-1 beta production	58	-0.819577	-1.9082	4.61946e-05	0.00185824	0.00161887	894	tags=28%, list=5%, signal=26%	3965/7099/4615/841/7124/64127/8767/113277/834/5027/55655/149628/4332/115362/9447/3458
GO:0048844	artery morphogenesis	62	0.730366	1.9691	4.64414e-05	0.0018594	0.00161988	1730	tags=29%, list=9%, signal=26%	54567/6909/23462/221395/23493/5159/4638/182/2296/657/3280/6659/56999/94/10000/5396/7481/30008
GO:0051145	smooth muscle cell differentiation	59	0.73301	1.9598	4.81803e-05	0.001915	0.00166832	1788	tags=37%, list=10%, signal=34%	6909/187/23462/1910/23493/10266/4776/2627/57496/4208/3280/6604/4303/9096/6443/6926/27250/348093/93166/255743/30008/1499
GO:0048562	embryonic organ morphogenesis	255	0.509417	1.72986	4.82792e-05	0.001915	0.00166832	2076	tags=21%, list=11%, signal=19%	54345/6909/187/3204/3205/64321/4188/54806/2624/2737/2487/8463/3213/4646/26018/55084/4208/8575/3280/10413/27031/157506/1906/23314/9096/3221/121227/9742/55036/7048/7976/4487/9132/1739/3202/6926/2202/348093/1942/5396/7289/4613/3199/7481/3235/28514/1499/525/220/130497/1969/6899/90
GO:0003007	heart morphogenesis	220	0.530419	1.75935	4.99566e-05	0.00197236	0.00171829	1231	tags=21%, list=7%, signal=20%	54567/54345/6909/187/23462/23493/64321/1363/54806/3643/182/8854/8463/55742/2274/23768/2627/2296/4208/60485/657/3280/10439/10413/27031/2050/4089/6615/5318/6604/7049/6659/55036/8751/7048/54903/4487/6586/4091/3491/57493/26508/4846/6926/27250/9510/94
GO:0034340	response to type I interferon	53	-0.817339	-1.88987	5.0193e-05	0.00197256	0.00171847	1785	tags=43%, list=9%, signal=39%	4599/9636/8772/6773/3654/57506/3665/103/5777/4940/4615/84166/6672/8519/81844/5771/3455/81030/25939/3429/4939/4938/6772
GO:0002715	regulation of natural killer cell mediated immunity	46	-0.831749	-1.87889	5.32838e-05	0.00208442	0.00181592	894	tags=39%, list=5%, signal=37%	3965/3133/3134/3821/84868/7409/56253/10666/114836/10125/3105/3106/10225/4068/9437/10859/3135/3902
GO:0060326	cell chemotaxis	270	-0.626962	-1.71463	5.40596e-05	0.00210511	0.00183395	1841	tags=22%, list=10%, signal=20%	6375/1236/6688/6868/4354/5025/4067/57175/972/1436/6355/80024/5879/7226/2833/59341/3603/391/11151/120425/6280/7114/58191/26228/63940/3965/5880/1240/811/56833/3689/284114/1230/7409/5580/4363/5800/6850/683/199/3148/57118/64127/5641/5293/5588/3071/6504/7412/2829/51411/6846/9034/2841/1234/3627/10663/6373/4283/10563
GO:0048002	antigen processing and presentation of peptide antigen	57	-0.819682	-1.913	5.60163e-05	0.0021714	0.00189169	1621	tags=49%, list=9%, signal=45%	54209/972/3122/1514/3113/3119/64167/3115/3123/3108/55016/811/3133/3134/3109/3105/3111/6891/5641/3106/55080/6892/3140/3107/567/6890/1520/3135
GO:0006958	complement activation, classical pathway	82	-0.76747	-1.87677	5.76126e-05	0.00222317	0.00193679	2644	tags=43%, list=14%, signal=37%	28392/1378/28420/28444/3507/708/3493/720/28408/721/28391/28394/28473/54209/718/28638/28409/715/3501/28424/28449/710/102723168/714/717/28450/28448/28395/28452/28388/28468/1379/28639/712/713
GO:0030178	negative regulation of Wnt signaling pathway	156	0.576215	1.8474	5.83746e-05	0.00224243	0.00195357	2363	tags=25%, list=13%, signal=22%	2887/8322/857/5071/64321/4188/9580/4776/22881/64359/2737/2487/153090/27122/7088/25987/25937/3487/27031/6934/9096/387914/7089/169200/27303/1500/144165/388630/7481/6663/1452/6422/79816/8323/2719/25776/79960/84133/26524
GO:0002820	negative regulation of adaptive immune response	55	-0.81531	-1.88705	5.92942e-05	0.00225744	0.00196665	1245	tags=42%, list=7%, signal=39%	5788/84695/8764/80149/6375/64092/3824/11006/5777/259307/3134/3821/84868/9466/64127/3071/6504/3718/30009/50943/10859/3135/1379
GO:0002367	cytokine production involved in immune response	92	-0.763888	-1.89287	5.96936e-05	0.00225744	0.00196665	2057	tags=37%, list=11%, signal=33%	8764/64581/7186/6375/7805/148022/972/684/57506/3162/695/975/7040/11006/5336/7099/3133/3134/10666/7133/3606/3105/7124/64127/6504/10225/54440/3718/567/30009/50943/10859/3135/388325
GO:0002718	regulation of cytokine production involved in immune response	90	-0.769356	-1.89858	5.97431e-05	0.00225744	0.00196665	2057	tags=38%, list=11%, signal=34%	8764/64581/7186/6375/7805/148022/972/684/57506/3162/695/975/7040/11006/5336/7099/3133/3134/10666/7133/3606/3105/7124/64127/6504/10225/54440/3718/567/30009/50943/10859/3135/388325
GO:0043534	blood vessel endothelial cell migration	111	0.641027	1.92927	5.98242e-05	0.00225744	0.00196665	1592	tags=24%, list=8%, signal=22%	3397/54567/154796/54345/285/1003/57381/79812/10769/2624/161198/4208/9270/493/2050/7057/29775/1948/51564/2260/4846/94/2013/10000/1960/1942/2247
GO:0048568	embryonic organ development	393	0.459586	1.62712	6.24204e-05	0.00234503	0.00204295	2731	tags=25%, list=15%, signal=22%	51294/54345/6909/187/6886/3204/23462/3205/23493/64321/4188/5154/54806/2624/2737/2487/3399/2034/55764/8854/8463/3213/4646/26018/55084/2296/4208/8575/657/3280/57545/10413/27031/6615/157506/1906/23314/9096/3221/121227/9742/55036/7048/7976/54903/4487/9132/1739/3491/3202/6926/677/2202/348093/10763/1942/5396/7026/7289/4613/3199/7481/3235/28514/1499/5727/525/220/7003/130497/3976/1969/2019/6899/90/8323/5…
GO:0007204	positive regulation of cytosolic calcium ion concentration	281	-0.61665	-1.69665	6.5458e-05	0.00244836	0.00213298	1320	tags=14%, list=7%, signal=13%	7226/1535/2833/59341/11151/578/2769/581/9446/5336/7052/5777/51393/1240/8477/286530/1230/4987/5371/1729/808/6261/2829/1043/5027/84959/84636/27334/3932/9034/2841/5031/1234/952/356/3627/10663/6373/4283/10563
GO:0001912	positive regulation of leukocyte mediated cytotoxicity	53	-0.813334	-1.88061	6.70643e-05	0.00249432	0.00217302	2130	tags=55%, list=11%, signal=49%	5788/51571/910/6375/6688/7305/8772/3122/3916/3824/912/3123/26228/3133/3684/3134/7409/56253/10666/114836/10125/3105/3106/3140/567/4068/3594/3135/3902
GO:0050688	regulation of defense response to virus	64	-0.797207	-1.87876	6.72718e-05	0.00249432	0.00217302	452	tags=19%, list=2%, signal=18%	151636/83666/10875/200316/4277/50943/10859/3594/60489/246778/6772/9447
GO:0001525	angiogenesis	478	0.430288	1.54259	6.7756e-05	0.0025014	0.00217918	1278	tags=18%, list=7%, signal=18%	3397/54567/154796/54345/187/4162/1909/6886/3204/23462/285/1003/358/7075/54538/1464/57381/857/79812/64321/51421/10411/947/1306/1284/83700/10769/5154/1605/5159/10266/2624/4776/23576/54922/1012/153090/2034/4897/182/81575/4881/2004/55742/161198/2627/3213/4856/23328/2296/8434/2324/64094/9270/493/441478/800/2050/6678/7057/4240/29775/1948/154810/1906/51564/79602/5797/4303/6271/8751/7048/64855/3491/3202/…
GO:0071887	leukocyte apoptotic process	99	-0.743908	-1.85567	6.88808e-05	0.00253196	0.00220581	1839	tags=35%, list=10%, signal=32%	1236/6868/8772/4067/972/1514/11035/3665/171558/355/695/578/581/29126/81704/3965/80301/6482/27166/836/3559/100/10018/64127/5293/5588/9212/3059/917/3718/939/10859/5133/356/3620
GO:0072132	mesenchyme morphogenesis	49	0.751134	1.93589	6.92605e-05	0.00253499	0.00220845	1423	tags=31%, list=8%, signal=28%	6909/187/23462/23493/2296/657/4089/6615/7048/4487/26508/4846/6926/94/59
GO:0060337	type I interferon signaling pathway	46	-0.828092	-1.87063	7.11868e-05	0.00259436	0.00226017	1746	tags=46%, list=9%, signal=42%	9636/8772/6773/3654/57506/3665/103/5777/4940/4615/84166/6672/8519/5771/3455/81030/25939/3429/4939/4938/6772
GO:1901658	glycosyl compound catabolic process	33	-0.875654	-1.89576	7.43985e-05	0.00269987	0.00235209	737	tags=39%, list=4%, signal=38%	2517/2990/4668/51816/100/2629/140564/200316/27350/9582/60489/164668/200315
GO:0035458	cellular response to interferon-beta	21	-0.911366	-1.89765	7.90061e-05	0.00285493	0.00248718	124	tags=33%, list=1%, signal=33%	7098/3659/149628/4332/4938/6772/9447
GO:0030183	B cell differentiation	115	-0.730705	-1.84458	8.42347e-05	0.00303103	0.00264059	2254	tags=37%, list=12%, signal=32%	29760/3087/4242/5450/51341/5788/23228/596/139818/6688/55619/6868/64421/112616/10312/3394/695/578/581/2322/5336/5777/259307/150372/56833/55012/6482/2146/84433/100/6850/3635/5771/3398/3071/5795/7412/3718/939/10673/115352/22806
GO:0050900	leukocyte migration	331	-0.596915	-1.65952	8.57209e-05	0.00305494	0.00266142	2057	tags=27%, list=11%, signal=24%	8764/101/255231/57580/3570/6404/51676/6375/1236/6688/6868/8772/4354/5025/4067/54209/972/1436/6355/80024/64005/11035/3162/5879/7226/2833/59341/3603/391/11151/975/120425/6280/7535/58191/9948/26228/81704/63940/3965/5880/1240/811/56833/119/3689/284114/3055/1230/4615/5724/140885/7409/56253/2526/5800/100/2629/6850/683/199/57118/257144/6793/7124/6714/9466/64127/5641/5293/2650/3071/6504/7412/3683/6693/39…
GO:0030888	regulation of B cell proliferation	57	-0.815658	-1.9036	8.58995e-05	0.00305494	0.00266142	583	tags=40%, list=3%, signal=39%	7305/7293/4067/148022/972/695/975/7099/836/84433/100/683/4773/3635/3071/958/54440/4332/10673/115352/952/1493/22806
GO:0003208	cardiac ventricle morphogenesis	66	0.720112	1.97136	8.59739e-05	0.00305494	0.00266142	1145	tags=24%, list=6%, signal=23%	54567/23462/23493/1363/182/2296/4208/657/4089/5318/6604/7049/6659/7048/57493/26508
GO:1903522	regulation of blood circulation	213	0.518415	1.71714	8.71576e-05	0.00308415	0.00268687	1893	tags=23%, list=10%, signal=21%	6330/10052/55800/6909/482/3270/857/23493/10060/1889/776/476/2034/7067/493/134/775/143872/150/1756/57539/7531/5318/1906/6508/9096/6271/6505/1739/552/845/23171/146/554/3781/57731/5350/1829/7220/79041/27129/7168/1839/287/6720/3768/3269/1490/4635/2258
GO:0045577	regulation of B cell differentiation	28	-0.881997	-1.88459	9.07764e-05	0.00319893	0.00278686	1159	tags=50%, list=6%, signal=47%	695/5777/259307/150372/56833/55012/84433/6850/3635/3398/3071/939/115352/22806
GO:0010528	regulation of transposition	22	-0.904635	-1.88733	9.7345e-05	0.00340229	0.00296402	425	tags=41%, list=2%, signal=40%	140564/79670/81931/200316/27350/9582/60489/164668/200315
GO:0010529	negative regulation of transposition	22	-0.904635	-1.88733	9.7345e-05	0.00340229	0.00296402	425	tags=41%, list=2%, signal=40%	140564/79670/81931/200316/27350/9582/60489/164668/200315
GO:0006216	cytidine catabolic process	10	-0.963346	-1.86932	0.000103477	0.00357267	0.00311246	425	tags=70%, list=2%, signal=68%	140564/200316/27350/9582/60489/164668/200315
GO:0009972	cytidine deamination	10	-0.963346	-1.86932	0.000103477	0.00357267	0.00311246	425	tags=70%, list=2%, signal=68%	140564/200316/27350/9582/60489/164668/200315
GO:0046087	cytidine metabolic process	10	-0.963346	-1.86932	0.000103477	0.00357267	0.00311246	425	tags=70%, list=2%, signal=68%	140564/200316/27350/9582/60489/164668/200315
GO:0007409	axonogenesis	387	0.429714	1.52249	0.000105302	0.00362104	0.0031546	2883	tags=28%, list=15%, signal=25%	57611/7869/4858/56920/54538/10500/4692/1605/3913/1627/351/2737/2017/7345/4897/25987/55740/54437/4135/23768/7414/79006/1947/57463/10439/6259/4781/9706/2050/4089/104/1948/10505/5797/23022/4130/9253/3326/4131/7976/9856/6586/64855/80031/5362/9331/729920/9344/4854/4983/5979/79600/2045/65059/658/91584/54910/1123/81565/1942/6387/57731/9369/1400/3199/2043/3911/5802/8997/5727/9175/10090/2258/9024/91624/19…
GO:0001709	cell fate determination	35	0.79277	1.98873	0.000107985	0.00369837	0.00322197	1837	tags=43%, list=10%, signal=39%	6909/64321/2624/182/2627/4208/3280/4855/64641/5396/3199/28514/56603/1499/5727
GO:2001212	regulation of vasculogenesis	16	0.888081	1.93255	0.000115299	0.00393309	0.00342645	224	tags=25%, list=1%, signal=25%	23462/23493/947/10266
GO:0035050	embryonic heart tube development	65	0.697093	1.89366	0.000124338	0.00422452	0.00368034	1211	tags=23%, list=6%, signal=22%	54345/6909/187/64321/54806/55764/8463/2296/4208/3280/10413/27031/55036/7048/6926
GO:0042269	regulation of natural killer cell mediated cytotoxicity	42	-0.836578	-1.85774	0.00012732	0.00430866	0.00375364	894	tags=40%, list=5%, signal=39%	3965/3133/3134/3821/84868/7409/56253/10666/114836/10125/3105/3106/4068/9437/10859/3135/3902
GO:0034612	response to tumor necrosis factor	222	-0.631991	-1.70301	0.000128564	0.00432389	0.00376691	1008	tags=13%, list=5%, signal=13%	90268/7114/58191/1540/5106/841/7133/836/2629/6850/51667/330/7124/5771/7185/2635/7412/2643/834/958/10068/114769/6846/2634/2633/10673/6772/9447/57817
GO:1903557	positive regulation of tumor necrosis factor superfamily cytokine production	98	-0.734328	-1.82963	0.000129161	0.00432389	0.00376691	1405	tags=32%, list=7%, signal=29%	57506/64170/1535/353514/5336/4940/3965/7099/23643/3459/3133/4615/7097/5724/5663/84868/10125/6850/914/64127/8767/5795/113277/6693/64135/54440/8832/1536/4939/4938/3458
GO:0006304	DNA modification	104	-0.729618	-1.82513	0.000129291	0.00432389	0.00376691	823	tags=11%, list=4%, signal=10%	11022/8932/2146/140564/9760/200316/27350/9582/60489/164668/200315
GO:0031640	killing of cells of other organism	46	-0.820343	-1.85312	0.000131082	0.00436668	0.00380419	740	tags=28%, list=4%, signal=27%	598/64581/5272/2597/10578/5551/4615/6850/85236/5027/8542/57817/3458
GO:0003180	aortic valve morphogenesis	28	0.832623	1.98717	0.000135281	0.004489	0.00391075	1149	tags=36%, list=6%, signal=34%	54567/23462/7075/23493/182/6615/6586/4091/26508/4846
GO:0046638	positive regulation of alpha-beta T cell differentiation	48	-0.820708	-1.86077	0.000138182	0.0045675	0.00397914	1070	tags=35%, list=6%, signal=33%	11006/7535/3123/3965/79576/3606/864/100/6850/3071/8767/8651/54440/50943/3594/941/3458
GO:1901136	carbohydrate derivative catabolic process	158	-0.673045	-1.75941	0.000141508	0.00465938	0.00405919	1863	tags=30%, list=10%, signal=27%	55768/216/51071/11332/55347/978/55741/111089941/1514/51005/272/5973/10007/2517/1118/4758/53343/7040/80896/10825/2990/3073/23417/215/55577/4245/4668/3074/5580/51816/100/2629/313/2760/2799/140564/2720/10855/200316/27350/25939/9582/1890/26270/60489/164668/200315
GO:0003272	endocardial cushion formation	25	0.84249	1.9901	0.000145385	0.00476862	0.00415436	1211	tags=40%, list=6%, signal=37%	6909/187/23493/657/4089/6615/7048/4487/26508/6926
GO:0002275	myeloid cell activation involved in immune response	87	-0.748072	-1.84319	0.000146494	0.00478659	0.00417001	1914	tags=45%, list=10%, signal=40%	2268/6810/2242/6688/7305/5730/4067/148022/54209/1794/8673/84106/3162/3735/55361/695/7462/5336/6813/8291/3965/5880/284021/3689/2896/3684/4615/5724/84868/57102/10125/6850/201294/5293/6504/3430/9111/8832/3458
GO:0032760	positive regulation of tumor necrosis factor production	95	-0.74199	-1.83972	0.000153626	0.00500047	0.00435634	1405	tags=33%, list=7%, signal=30%	57506/64170/1535/353514/5336/4940/3965/7099/23643/3459/3133/4615/7097/5724/5663/84868/10125/6850/914/64127/8767/5795/113277/6693/64135/54440/8832/1536/4939/4938/3458
GO:0003002	regionalization	286	0.473156	1.62025	0.00015665	0.0050795	0.00442519	2858	tags=32%, list=15%, signal=28%	54567/3204/23462/3205/23493/64321/4188/3234/54806/22955/2737/3206/8854/4041/3213/2296/4208/657/3280/4222/441478/4089/6615/79971/6604/1906/9096/3221/9742/54903/23322/4487/4091/5362/3202/6939/26508/367/6926/168507/94/79600/10252/658/8646/4040/7528/23432/7026/7289/93/221322/2247/2246/3199/7481/3235/28514/56603/1499/5727/6422/80055/130497/2019/4223/6899/90/54475/5087/2719/3222/128344/2018/6497/7157/2…
GO:0002040	sprouting angiogenesis	119	0.604952	1.83164	0.000157803	0.00509751	0.00444088	2688	tags=39%, list=14%, signal=33%	54567/187/57381/79812/10769/10266/2624/1012/55742/161198/8434/2324/9270/441478/2050/7057/29775/1948/51564/6271/3678/374887/2277/56999/94/22905/10000/90993/1960/2247/2246/28514/55333/2523/1969/27286/4223/57556/3791/168667/2303/8503/55294/6091/7010/7424
GO:0045066	regulatory T cell differentiation	28	-0.874963	-1.86957	0.000158849	0.00511195	0.00445346	1070	tags=46%, list=6%, signal=44%	11006/3123/259307/3965/2175/9760/8651/3659/50943/3135/1493/3902/3458
GO:0022408	negative regulation of cell-cell adhesion	174	-0.669968	-1.7691	0.00016111	0.00516521	0.00449986	1104	tags=20%, list=6%, signal=19%	7040/11006/29126/5777/55824/3123/259307/3965/79626/84868/56253/5580/836/864/10457/3559/5771/80709/10385/3071/10875/6693/8651/3718/84959/30009/201633/80380/3659/50943/10859/3135/1493/3902/941
GO:0016553	base conversion or substitution editing	16	-0.927926	-1.90141	0.000168438	0.00537005	0.00467831	425	tags=44%, list=2%, signal=43%	140564/200316/27350/9582/60489/164668/200315
GO:0030326	embryonic limb morphogenesis	109	0.622767	1.86078	0.000169388	0.00537005	0.00467831	2353	tags=33%, list=13%, signal=29%	6909/3205/1889/2737/3206/51776/8854/4041/8434/657/775/54928/4089/157506/27077/9742/54903/23322/4487/6926/5396/7289/221322/4613/3235/56603/1499/5727/130497/2019/341640/8323/5087/2719/6474/6497
GO:0035113	embryonic appendage morphogenesis	109	0.622767	1.86078	0.000169388	0.00537005	0.00467831	2353	tags=33%, list=13%, signal=29%	6909/3205/1889/2737/3206/51776/8854/4041/8434/657/775/54928/4089/157506/27077/9742/54903/23322/4487/6926/5396/7289/221322/4613/3235/56603/1499/5727/130497/2019/341640/8323/5087/2719/6474/6497
GO:0045589	regulation of regulatory T cell differentiation	25	-0.882639	-1.84804	0.000173505	0.00548019	0.00477427	1070	tags=48%, list=6%, signal=45%	11006/3123/259307/3965/2175/8651/3659/50943/3135/1493/3902/3458
GO:1990266	neutrophil migration	102	-0.721586	-1.79651	0.0001747	0.00549756	0.0047894	1047	tags=20%, list=6%, signal=19%	120425/6280/9948/5880/56833/3689/4615/7409/6850/683/57118/64127/5293/3071/399/6846/3627/6373/4283/10563
GO:0050764	regulation of phagocytosis	87	-0.744496	-1.83437	0.000179845	0.00563868	0.00491234	2176	tags=45%, list=12%, signal=40%	720/721/5788/10347/10960/64581/2268/23208/54209/55646/8724/718/1794/5873/1535/5336/7052/8291/26228/811/717/3055/1265/7097/140885/3561/6850/57118/7124/64127/1445/64422/3071/5795/3601/55423/3560/146722/3458
GO:0032620	interleukin-17 production	32	-0.85446	-1.82066	0.000182393	0.00567683	0.00494557	1453	tags=44%, list=8%, signal=40%	5245/64170/7040/7099/4615/4063/114836/3606/9466/64127/5588/3071/50943/3458
GO:0032660	regulation of interleukin-17 production	32	-0.85446	-1.82066	0.000182393	0.00567683	0.00494557	1453	tags=44%, list=8%, signal=40%	5245/64170/7040/7099/4615/4063/114836/3606/9466/64127/5588/3071/50943/3458
GO:0035456	response to interferon-beta	28	-0.873534	-1.86651	0.000184265	0.00571087	0.00497523	479	tags=29%, list=3%, signal=28%	8519/3455/3659/149628/4332/4938/6772/9447
GO:0060333	interferon-gamma-mediated signaling pathway	27	-0.877939	-1.86174	0.000184827	0.00571087	0.00497523	808	tags=44%, list=4%, signal=43%	3459/3055/84166/6672/5771/83666/8651/9111/54625/3659/6772/3458
GO:0048706	embryonic skeletal system development	111	0.620239	1.86671	0.00018621	0.00573284	0.00499437	4253	tags=47%, list=23%, signal=36%	3204/3205/4188/2737/3213/81031/157506/23314/3221/9742/7048/54903/1739/3202/5396/7289/4613/3199/7481/3235/1499/130497/6899/5087/6474/64131/2303/3225/55112/3214/6670/3216/6913/6664/1954/4325/7474/5950/3340/55959/51804/145258/54799/92/3200/4088/3207/2131/57728/28982/10655/5156
GO:0007423	sensory organ development	487	0.410218	1.46862	0.000189187	0.00580356	0.00505598	2881	tags=27%, list=15%, signal=24%	54567/22899/6909/8322/57381/23493/57835/1889/8825/5159/54806/3913/2624/4212/2737/2487/4916/182/55764/25987/8854/23363/4041/4646/26018/55084/2296/8575/493/3280/10152/11020/57545/5961/775/6678/3777/631/157506/27077/6604/1906/2823/170692/5797/24147/9096/121227/9742/8412/6505/7048/7976/54903/23322/90780/4487/9132/3714/1739/6939/8736/30812/23554/3615/94/5979/10252/2202/658/200734/7111/10763/7528/1282/…
GO:0050854	regulation of antigen receptor-mediated signaling pathway	58	-0.79818	-1.85838	0.00018997	0.00580668	0.0050587	2252	tags=52%, list=12%, signal=46%	868/933/5788/23228/1236/7805/9404/4067/1845/975/11006/9840/5579/5777/26228/5583/150372/10666/84433/100/50852/257144/5771/5795/4068/53347/3932/2633/115352/84174
GO:0072527	pyrimidine-containing compound metabolic process	77	-0.756494	-1.82643	0.000193464	0.00589237	0.00513335	425	tags=10%, list=2%, signal=10%	140564/200316/27350/9582/1890/60489/164668/200315
GO:0071356	cellular response to tumor necrosis factor	199	-0.634254	-1.69357	0.000209939	0.00637139	0.00555067	1008	tags=13%, list=5%, signal=12%	90268/7114/1540/5106/841/7133/2629/6850/330/7124/5771/7185/2635/7412/834/958/10068/114769/6846/2634/2633/10673/6772/9447/57817
GO:0032945	negative regulation of mononuclear cell proliferation	78	-0.754032	-1.82385	0.000212668	0.0064086	0.00558309	1290	tags=37%, list=7%, signal=35%	6375/8379/7305/4067/10288/11326/7940/695/11006/29126/5777/3123/259307/3965/84868/56253/836/10457/3559/3635/10385/6693/80380/4332/50943/10859/3135/1493/941
GO:0050672	negative regulation of lymphocyte proliferation	78	-0.754032	-1.82385	0.000212668	0.0064086	0.00558309	1290	tags=37%, list=7%, signal=35%	6375/8379/7305/4067/10288/11326/7940/695/11006/29126/5777/3123/259307/3965/84868/56253/836/10457/3559/3635/10385/6693/80380/4332/50943/10859/3135/1493/941
GO:0007368	determination of left/right symmetry	104	0.609292	1.79612	0.000213875	0.00642227	0.00559499	1219	tags=16%, list=6%, signal=15%	54345/6909/187/64321/203286/54806/55172/4208/57545/27031/9742/55036/7048/54903/23322/6926/168507
GO:0035107	appendage morphogenesis	130	0.588181	1.81526	0.000216535	0.00643624	0.00560716	2353	tags=32%, list=13%, signal=28%	6909/3205/1889/2737/3206/51776/8854/4041/8434/657/775/54928/4089/157506/27077/6659/9742/54903/23322/4487/5362/6926/658/5396/137392/7289/221322/4613/3235/56603/1499/5727/130497/2019/341640/546/8323/5087/2719/6474/6497
GO:0035108	limb morphogenesis	130	0.588181	1.81526	0.000216535	0.00643624	0.00560716	2353	tags=32%, list=13%, signal=28%	6909/3205/1889/2737/3206/51776/8854/4041/8434/657/775/54928/4089/157506/27077/6659/9742/54903/23322/4487/5362/6926/658/5396/137392/7289/221322/4613/3235/56603/1499/5727/130497/2019/341640/546/8323/5087/2719/6474/6497
GO:0046851	negative regulation of bone remodeling	14	-0.931176	-1.88275	0.000216604	0.00643624	0.00560716	386	tags=43%, list=2%, signal=42%	3635/1445/5027/84959/952/57817
GO:0014033	neural crest cell differentiation	87	0.644762	1.86246	0.00022076	0.00653696	0.00569491	2132	tags=33%, list=11%, signal=30%	7869/1909/56920/1910/10500/2487/182/8854/54437/2296/4208/657/1947/3280/4089/157506/1906/10505/80031/30812/5979/4040/54910/3911/6663/6422/6899/90/57556
GO:0030111	regulation of Wnt signaling pathway	306	0.455678	1.56552	0.000221881	0.0065474	0.005704	2398	tags=23%, list=13%, signal=21%	2887/8322/857/5071/64321/4188/9580/4776/22881/351/64359/2737/2487/153090/27122/8324/7088/25987/1896/3675/25937/3487/8434/10413/441478/27031/6934/63977/25805/79971/83439/6659/9096/387914/7089/54764/85458/54903/169200/23189/57664/1457/27303/1500/8607/65981/144165/388630/8613/2247/59343/7481/130574/6663/81029/1452/83595/6422/28999/79816/1956/54475/1454/8323/2719/25776/79960/84133/6497/26524/8945
GO:0071357	cellular response to type I interferon	47	-0.824718	-1.86308	0.000229021	0.00673479	0.00586725	1746	tags=45%, list=9%, signal=41%	9636/8772/6773/3654/57506/3665/103/5777/4940/4615/84166/6672/8519/5771/3455/81030/25939/3429/4939/4938/6772
GO:0061311	cell surface receptor signaling pathway involved in heart development	28	0.823129	1.96451	0.000233267	0.0068361	0.00595551	1145	tags=36%, list=6%, signal=34%	54567/23462/23493/64321/182/657/6615/54903/4487/26508
GO:0003231	cardiac ventricle development	115	0.605193	1.83761	0.000242909	0.00709428	0.00618044	1211	tags=21%, list=6%, signal=20%	54567/187/23462/5138/23493/1363/182/2296/4208/60485/657/3280/4089/5318/6604/7049/6659/7048/6586/4091/3491/57493/26508/6926
GO:0002474	antigen processing and presentation of peptide antigen via MHC class I	27	-0.872123	-1.84941	0.000245806	0.00711107	0.00619506	1071	tags=52%, list=6%, signal=49%	64167/811/3133/3134/3105/6891/3106/55080/6892/3140/3107/567/6890/3135
GO:0032722	positive regulation of chemokine production	65	-0.771005	-1.82698	0.00024584	0.00711107	0.00619506	2021	tags=42%, list=11%, signal=37%	255231/64581/3570/6868/148022/972/1436/57506/64170/3162/59341/4940/3965/7099/4615/7097/84868/3606/6850/199/7124/64127/8767/23765/8832/4938/3458
GO:0009855	determination of bilateral symmetry	112	0.601987	1.80545	0.000246331	0.00711107	0.00619506	1219	tags=16%, list=6%, signal=15%	54345/6909/187/64321/203286/54806/8854/55172/4208/57545/27031/9742/55036/7048/54903/23322/6926/168507
GO:0009952	anterior/posterior pattern specification	170	0.536517	1.72842	0.000246819	0.00711107	0.00619506	2858	tags=36%, list=15%, signal=31%	3204/23462/3205/23493/64321/3234/22955/2737/3206/8854/4041/3213/2296/657/3280/4222/441478/4089/79971/9096/3221/4487/5362/3202/6939/26508/6926/4040/7528/7026/7289/93/3199/3235/28514/1499/6422/80055/130497/2019/4223/6899/54475/5087/2719/3222/2018/6497/7157/2303/2648/8557/3225/10512/57669/8553/3214/659/7855/7482/3216
GO:0060317	cardiac epithelial to mesenchymal transition	30	0.810074	1.99945	0.000248877	0.00714621	0.00622568	2313	tags=60%, list=12%, signal=53%	23462/23493/182/10439/4089/6615/7049/8751/7048/4487/26508/6926/27250/10252/1942/90/57142/3037
GO:0061337	cardiac conduction	86	0.643833	1.85119	0.000267647	0.00764334	0.00665877	900	tags=17%, list=5%, signal=17%	6330/10052/55800/482/3270/857/10060/776/476/493/775/7531/5318/6508/9096
GO:0002825	regulation of T-helper 1 type immune response	27	-0.870883	-1.84678	0.000267983	0.00764334	0.00665877	665	tags=33%, list=4%, signal=32%	84868/3606/9466/8767/6504/3718/3594/246778/941
GO:0060562	epithelial tube morphogenesis	299	0.46527	1.58662	0.000278933	0.00792914	0.00690776	2588	tags=28%, list=14%, signal=25%	54567/5420/54345/6909/187/1909/7075/64321/1605/54806/4776/54922/2737/9500/1857/55764/8463/4041/4208/3280/57545/10413/441478/27031/4089/157506/1906/6659/27086/55036/7048/4233/7976/54903/1739/3202/30812/4855/367/6926/94/5979/79600/2045/10252/5241/1282/8543/54910/144165/7289/2247/255743/4613/81792/2246/7481/28514/2043/3911/1499/5727/6422/130497/25932/1969/90/388/8323/56963/5087/2719/5914/3791/6497/8…
GO:0008015	blood circulation	439	0.417482	1.48538	0.000284976	0.008074	0.00703396	1767	tags=20%, list=9%, signal=18%	54567/6330/10052/55800/6909/482/1909/3270/1003/1910/3672/857/5138/23493/89797/10060/947/57835/1889/776/10266/23576/10391/476/55450/11156/2034/4881/23327/4041/7067/2296/9270/493/134/775/143872/10979/150/7525/1756/83483/57539/7531/5318/1906/6508/9096/6271/5592/6505/112/1739/4846/367/27347/6196/94/552/845/2982/2013/59/23171/146/554/3781/6387/7026/83988/57731/5350/5139/2828/81285/1829/7220/28514/7904…
GO:0009799	specification of symmetry	113	0.601719	1.81183	0.000288813	0.00813388	0.00708612	1219	tags=16%, list=6%, signal=15%	54345/6909/187/64321/203286/54806/8854/55172/4208/57545/27031/9742/55036/7048/54903/23322/6926/168507
GO:0014031	mesenchymal cell development	82	0.6561	1.87488	0.000288997	0.00813388	0.00708612	1297	tags=24%, list=7%, signal=23%	7869/1909/56920/1910/23493/10500/182/8854/54437/2296/657/1947/3280/157506/1906/10505/80031/26508/30812/5979
GO:0007178	transmembrane receptor protein serine/threonine kinase signaling pathway	311	0.468196	1.61673	0.000291239	0.00817002	0.00711761	1753	tags=19%, list=9%, signal=18%	3397/858/1003/2331/2615/857/23089/6711/5796/27122/23090/56937/7041/135228/9863/10272/81031/3675/4856/25937/151742/657/3280/54756/10979/4089/3625/11030/7057/25805/285704/7049/3326/7048/10432/9856/4487/4091/3491/27250/94/79674/9719/10252/658/200734/348093/8646/8425/4054/10468/93/255743/57154/11167/10220/1030/4090/9372/63976
GO:0006911	phagocytosis, engulfment	105	-0.70761	-1.77314	0.00029636	0.00828641	0.00721901	2803	tags=43%, list=15%, signal=37%	3495/11314/28464/998/28392/28420/28444/3507/3493/28408/10347/28391/8685/4481/28394/28473/55113/54209/718/23616/28638/28409/3501/28424/5879/391/28449/102723168/5336/26228/5880/3689/3684/28450/28448/199/3071/399/51411/28395/28452/28388/2209/28468/28639
GO:0045779	negative regulation of bone resorption	12	-0.943246	-1.8813	0.000298519	0.00831952	0.00724785	386	tags=50%, list=2%, signal=49%	3635/1445/5027/84959/952/57817
GO:0003015	heart process	215	0.50526	1.67126	0.000313385	0.00870538	0.007584	1893	tags=23%, list=10%, signal=21%	6330/10052/55800/6909/482/3270/857/23493/10060/776/476/2034/23327/7067/25937/493/10413/134/775/1756/7531/5318/1906/6508/9096/6271/6505/1739/6196/552/845/23171/146/3781/57731/5350/1829/7220/79041/27129/7168/4090/1839/287/6720/3768/1490/4635/2258
GO:0071559	response to transforming growth factor beta	231	0.498269	1.6741	0.000317051	0.0087786	0.00764779	1753	tags=20%, list=9%, signal=19%	3397/858/1003/2331/2615/857/5138/23089/1284/5796/27122/56937/7041/135228/81031/3675/4208/657/54756/10979/4089/7525/7057/25805/1906/7049/3326/7048/4091/94/677/79674/9719/10252/200734/2908/64838/8425/4054/255743/5139/57154/1398/1030/4090/9372/63976
GO:0051480	regulation of cytosolic calcium ion concentration	305	-0.580246	-1.60475	0.000319781	0.00878646	0.00765464	1320	tags=13%, list=7%, signal=12%	7226/1535/2833/59341/11151/578/2769/581/9446/5336/7052/5777/51393/1240/8477/286530/1230/4987/5371/1729/808/6261/2829/1043/5027/84959/84636/27334/3932/9034/2841/5031/1234/952/356/3627/10663/6373/4283/10563
GO:0070227	lymphocyte apoptotic process	66	-0.775169	-1.83848	0.000320271	0.00878646	0.00765464	1709	tags=38%, list=9%, signal=35%	8772/4067/972/11035/171558/355/695/578/581/29126/81704/3965/6482/27166/3559/100/10018/5588/9212/917/3718/939/5133/356/3620
GO:0050856	regulation of T cell receptor signaling pathway	39	-0.827404	-1.82963	0.000320426	0.00878646	0.00765464	1150	tags=38%, list=6%, signal=36%	975/11006/9840/5777/10666/84433/100/50852/5771/5795/4068/53347/3932/2633/84174
GO:0046888	negative regulation of hormone secretion	58	0.716198	1.90807	0.000326326	0.00891957	0.0077706	2050	tags=34%, list=11%, signal=31%	3745/5071/1408/26056/3667/9448/4856/5530/3033/134/3625/150/1906/4828/9727/5715/6720/6422/3976/94121
GO:0071560	cellular response to transforming growth factor beta stimulus	225	0.506177	1.67862	0.000330193	0.00899643	0.00783757	1753	tags=20%, list=9%, signal=19%	3397/858/1003/2331/2615/857/5138/23089/1284/5796/27122/56937/7041/135228/81031/3675/4208/657/54756/10979/4089/7525/7057/25805/1906/7049/3326/7048/4091/94/677/79674/9719/10252/200734/2908/8425/4054/255743/5139/57154/1398/1030/4090/9372/63976
GO:0072678	T cell migration	61	-0.777347	-1.82086	0.000338263	0.00918698	0.00800356	1438	tags=34%, list=8%, signal=32%	8764/101/6375/6868/8772/64005/11035/2833/7535/58191/81704/284114/199/9466/5293/3683/6693/6846/3627/6373/10563
GO:0045620	negative regulation of lymphocyte differentiation	48	-0.807786	-1.83147	0.000345882	0.00936407	0.00815784	572	tags=23%, list=3%, signal=22%	864/5771/3398/10875/8651/3718/30009/3659/50943/1493/3902
GO:0097154	GABAergic neuron differentiation	12	0.915097	1.94597	0.000347325	0.00937338	0.00816596	228	tags=17%, list=1%, signal=16%	26468/2624
GO:0071674	mononuclear cell migration	175	-0.644738	-1.7012	0.000357599	0.00962022	0.008381	1930	tags=27%, list=10%, signal=25%	8764/101/3570/51676/6375/1236/6688/6868/8772/4067/1436/6355/80024/64005/11035/7226/2833/59341/120425/7535/58191/81704/3965/1240/811/56833/284114/1230/140885/56253/5800/2629/199/257144/6793/7124/9466/5641/5293/6504/3683/6693/6846/30009/1234/3627/6373/10563
GO:0072676	lymphocyte migration	102	-0.706582	-1.75915	0.000363554	0.00972769	0.00847462	1841	tags=26%, list=10%, signal=24%	6375/1236/6868/8772/6355/80024/64005/11035/2833/7535/58191/81704/284114/56253/2629/199/257144/6793/9466/5293/3683/6693/6846/30009/3627/6373/10563
GO:0097530	granulocyte migration	125	-0.693954	-1.77834	0.000364078	0.00972769	0.00847462	2041	tags=27%, list=11%, signal=24%	101/255231/57580/6375/1236/4354/972/1436/6355/5879/59341/391/120425/6280/9948/5880/1240/56833/3689/4615/7409/6850/683/57118/64127/5293/3071/6504/399/6846/3627/6373/4283/10563
GO:0034104	negative regulation of tissue remodeling	16	-0.919985	-1.88514	0.000365016	0.00972769	0.00847462	386	tags=38%, list=2%, signal=37%	3635/1445/5027/84959/952/57817
GO:0061564	axon development	432	0.418184	1.47375	0.000369641	0.00982026	0.00855527	2992	tags=28%, list=16%, signal=24%	57611/7869/4858/56920/54538/10500/83700/4692/1605/3913/1627/351/2737/2017/7345/4897/25987/55740/54437/4135/23768/7414/79006/1947/57463/10439/6259/4781/9706/2050/4089/1495/104/1948/9860/10505/5797/23022/4130/9253/3326/4131/7976/9856/6586/64855/80031/5362/9331/729920/9344/4854/4983/5979/79600/2045/65059/658/10251/91584/54910/1123/81565/1942/6387/57731/9369/10100/1400/3199/2043/3911/5802/23271/8997/…
GO:0010324	membrane invagination	122	-0.687827	-1.75925	0.000375618	0.00994196	0.0086613	3151	tags=46%, list=17%, signal=38%	28426/56907/28434/28410/28445/54784/28467/3495/11314/28464/998/28392/28420/28444/3507/3493/28408/10347/28391/8685/4481/28394/28473/375/23208/55113/54209/8724/718/23616/28638/28409/3501/28424/5879/391/28449/102723168/5336/26228/5880/3689/3684/28450/28448/199/3071/9212/399/51411/28395/28452/28388/2209/28468/28639
GO:0099024	plasma membrane invagination	114	-0.701905	-1.77369	0.000376554	0.00994196	0.0086613	3151	tags=47%, list=17%, signal=40%	28426/56907/28434/28410/28445/54784/28467/3495/11314/28464/998/28392/28420/28444/3507/3493/28408/10347/28391/8685/4481/28394/28473/375/55113/54209/718/23616/28638/28409/3501/28424/5879/391/28449/102723168/5336/26228/5880/3689/3684/28450/28448/199/3071/9212/399/51411/28395/28452/28388/2209/28468/28639
GO:2000106	regulation of leukocyte apoptotic process	75	-0.750451	-1.81824	0.000380126	0.0100053	0.00871647	1839	tags=36%, list=10%, signal=33%	1236/6868/8772/4067/972/11035/3665/171558/695/581/29126/81704/3965/6482/27166/100/64127/5293/5588/9212/3059/917/3718/939/10859/5133/3620
GO:0061371	determination of heart left/right asymmetry	54	0.706093	1.84489	0.000386234	0.0101348	0.00882928	1211	tags=19%, list=6%, signal=17%	54345/6909/187/64321/54806/4208/27031/55036/7048/6926
GO:0070664	negative regulation of leukocyte proliferation	84	-0.74146	-1.82026	0.00038979	0.0101748	0.00886411	1841	tags=36%, list=10%, signal=32%	6375/8379/7305/4067/6355/10288/11326/7940/695/11006/29126/5777/3123/259307/3965/84868/56253/836/10457/3559/3635/10385/6693/80380/4332/50943/10859/3135/1493/941
GO:0060047	heart contraction	205	0.516245	1.70629	0.000390144	0.0101748	0.00886411	2788	tags=32%, list=15%, signal=28%	6330/10052/55800/6909/482/3270/857/23493/10060/776/476/2034/23327/7067/493/134/775/1756/7531/5318/1906/6508/9096/6271/6505/1739/6196/552/845/23171/146/3781/57731/5350/1829/7220/79041/27129/7168/4090/1839/287/6720/3768/1490/4635/2258/6444/6445/148/6474/3741/6327/1760/781/2697/7068/2257/8557/801/6640/3752/477/3764/8912/783
GO:0000819	sister chromatid segregation	189	-0.627656	-1.67035	0.000394851	0.0102661	0.0089437	3077	tags=35%, list=16%, signal=30%	1060/9918/7756/128866/114799/79643/27436/151648/25836/113130/7517/51143/348654/83540/84250/701/51434/5119/9555/55143/25978/10783/8379/10051/54892/56984/286053/246184/9587/24137/55743/9700/1062/26993/3837/10734/49856/3550/9787/29127/891/116028/10460/9985/9232/4751/11004/90417/7153/7272/25936/23636/64151/10615/11130/5347/9212/1063/699/51203/146909/56155/11065/10403/23397/7273
GO:0003143	embryonic heart tube morphogenesis	57	0.71473	1.89222	0.000401536	0.0104082	0.00906748	1211	tags=23%, list=6%, signal=21%	54345/6909/187/64321/54806/8463/4208/3280/10413/27031/55036/7048/6926
GO:0003171	atrioventricular valve development	24	0.83566	1.96033	0.000406697	0.01051	0.0091562	1145	tags=50%, list=6%, signal=47%	187/23462/23493/657/10439/4089/6659/7048/6586/4091/3491/26508
GO:0021510	spinal cord development	81	0.645859	1.85704	0.000418472	0.0107817	0.00939284	1837	tags=20%, list=10%, signal=18%	54567/6886/387804/9580/2624/2737/9531/104/6659/79600/8646/8543/7289/28514/5802/5727
GO:0001508	action potential	116	0.581265	1.74933	0.000424013	0.0108915	0.00948854	2834	tags=39%, list=15%, signal=33%	6330/3751/10052/3745/55800/857/776/476/23327/948/775/8506/1756/7531/5318/6508/9096/2767/1739/6335/23171/3781/1829/287/9630/2258/6329/4915/7871/148/3741/6327/781/2697/2852/2257/801/6640/3752/477/3764/8912/11280/783/288
GO:0002701	negative regulation of production of molecular mediator of immune response	35	-0.839144	-1.82605	0.00043805	0.0112183	0.00977321	1451	tags=37%, list=8%, signal=34%	684/3162/7040/11006/3134/7124/6504/10225/3718/30009/50943/10859/115352
GO:0055074	calcium ion homeostasis	402	-0.553574	-1.56443	0.00043957	0.0112235	0.00977777	1320	tags=13%, list=7%, signal=12%	7226/1535/2833/59341/11151/578/2769/581/9446/5579/5336/7052/5777/51393/1240/83636/811/10367/79734/2907/23400/8477/286530/1230/4987/3074/5663/5371/1729/55013/808/6261/2829/958/1043/5027/84959/84636/27334/3932/9034/2841/5031/29887/1234/952/356/3627/10663/6373/4283/10563
GO:0009620	response to fungus	45	-0.813404	-1.82443	0.000443577	0.011292	0.00983744	1794	tags=36%, list=10%, signal=32%	6688/2597/10578/64170/695/578/5336/6280/7099/4615/6850/23406/388325/338339/57817/26253
GO:0030593	neutrophil chemotaxis	87	-0.723081	-1.78161	0.000451032	0.0114269	0.00995493	1047	tags=18%, list=6%, signal=17%	120425/6280/5880/3689/7409/6850/683/57118/64127/5293/3071/6846/3627/6373/4283/10563
GO:0048704	embryonic skeletal system morphogenesis	87	0.628759	1.81624	0.000451554	0.0114269	0.00995493	3892	tags=41%, list=21%, signal=33%	3204/3205/4188/2737/3213/157506/23314/3221/9742/7048/1739/3202/5396/7289/4613/3199/3235/1499/130497/6899/6474/2303/3225/55112/3214/3216/6913/6664/1954/4325/3340/51804/145258/3200/4088/3207
GO:2000116	regulation of cysteine-type endopeptidase activity	220	-0.619908	-1.66765	0.000454496	0.0114673	0.00999013	1279	tags=16%, list=7%, signal=15%	112399/8530/58484/355/1512/578/581/6280/3965/637/408/400410/5371/841/8837/6850/10018/6195/330/7124/6714/5641/25816/8767/26999/834/114769/55655/939/27074/5698/3932/4318/356/2537/9447
GO:0002224	toll-like receptor signaling pathway	109	-0.718827	-1.80722	0.000462355	0.0116312	0.0101329	1730	tags=31%, list=9%, signal=28%	79155/51311/4067/148022/54209/3654/118788/9258/3665/81622/1535/695/10062/5336/7867/7099/23643/4615/7097/84868/330/2672/64127/8767/3430/958/9111/1520/3659/115352/388325/146722/79931/4938
GO:0042130	negative regulation of T cell proliferation	64	-0.762919	-1.79796	0.000473363	0.0118731	0.0103436	1070	tags=30%, list=6%, signal=28%	11006/29126/5777/3123/259307/3965/84868/56253/836/10457/3559/10385/6693/80380/50943/10859/3135/1493/941
GO:0007249	I-kappaB kinase/NF-kappaB signaling	267	-0.597257	-1.62993	0.000476051	0.0119055	0.0103719	2352	tags=29%, list=13%, signal=26%	4215/7098/7187/11214/51246/9020/171392/920/65992/92140/64581/10346/7186/80149/1236/10783/92610/79155/6574/8772/51311/80216/2597/148022/54209/972/28952/3654/65018/684/11035/57506/64170/3162/23476/695/11006/5579/5336/7052/8878/3123/3965/7099/5971/4615/10616/7097/140885/841/23636/24138/8837/84433/330/7124/80833/10133/9516/147699/10475/11040/64127/7185/8767/113277/834/6398/9830/958/399/197358/114769/…
GO:0042093	T-helper cell differentiation	62	-0.774344	-1.81494	0.000482082	0.0119892	0.0104448	765	tags=23%, list=4%, signal=22%	3123/5971/4063/10538/114836/3606/8767/6693/3718/30009/50943/3594/246778/941
GO:0044057	regulation of system process	486	0.400632	1.43281	0.000483335	0.0119892	0.0104448	1893	tags=19%, list=10%, signal=18%	6330/10052/55800/6909/482/3270/358/1910/84676/857/23493/10060/58494/1889/1408/776/1605/10391/476/351/85358/2017/2034/4881/7067/4856/493/5530/134/775/143872/26022/4089/3625/150/29995/1756/57539/7531/5318/5152/1906/6508/9096/6271/2308/5592/6505/4000/1739/26011/4846/7140/27347/9451/10497/552/2744/845/2982/6869/5733/2013/23171/7528/146/22839/554/3781/57731/5350/126393/6584/255743/81285/1829/7220/7904…
GO:0002711	positive regulation of T cell mediated immunity	52	-0.797074	-1.83362	0.000484316	0.0119892	0.0104448	2130	tags=42%, list=11%, signal=38%	5788/51571/910/7186/6375/8772/3122/912/975/3123/3133/3134/3606/3105/3106/3140/6504/54440/567/50943/3594/3135
GO:0021515	cell differentiation in spinal cord	35	0.766838	1.92367	0.000485022	0.0119892	0.0104448	293	tags=14%, list=2%, signal=14%	54567/6886/9580/2624/2737
GO:0001913	T cell mediated cytotoxicity	45	-0.811163	-1.8194	0.000492474	0.0121382	0.0105746	2130	tags=56%, list=11%, signal=49%	5788/51571/910/6375/8772/3122/11035/5873/3824/1512/912/5551/3123/3133/3134/3821/1075/3105/3106/3140/3071/567/10859/3594/3135
GO:0001947	heart looping	51	0.715085	1.86074	0.000497944	0.0122263	0.0106514	1211	tags=20%, list=6%, signal=18%	54345/6909/187/64321/54806/4208/27031/55036/7048/6926
GO:0019835	cytolysis	23	-0.876454	-1.83385	0.000498914	0.0122263	0.0106514	1104	tags=30%, list=6%, signal=29%	7040/5551/3001/4277/8542/2999/3002
GO:0003279	cardiac septum development	96	0.607708	1.78605	0.000512869	0.0125322	0.0109179	1211	tags=24%, list=6%, signal=23%	6909/187/23462/5138/23493/182/55742/2627/60485/657/3280/27031/4089/7049/6659/7048/54903/6586/4091/3491/57493/26508/6926
GO:0031348	negative regulation of defense response	209	-0.625908	-1.67515	0.000518854	0.0126423	0.0110138	1807	tags=27%, list=10%, signal=25%	11221/23208/9636/4067/4210/54209/55646/6773/79132/9258/79651/11326/8530/3824/710/10062/90268/103/3123/4940/3965/56833/3133/2896/3055/84166/79626/3134/3821/84868/140885/5580/7133/3559/100/2629/313/6850/3105/6714/5771/64127/3106/10225/10875/10906/25939/9111/4277/54625/197358/6737/50943/10859/3135/4938/57817
GO:0001654	eye development	324	0.435914	1.49987	0.000524901	0.0127361	0.0110955	2911	tags=28%, list=15%, signal=24%	54567/22899/6909/8322/57381/57835/5159/54806/3913/4212/2737/182/55764/25987/8854/23363/4041/2296/493/10152/57545/5961/775/631/157506/27077/6604/2823/170692/5797/24147/9742/8412/6505/7048/23322/90780/1739/8736/30812/23554/3615/94/5979/10252/2202/658/200734/7111/10763/7528/1282/64093/7289/93/221322/2247/28514/1499/81029/220/25932/1969/4915/1181/7070/341640/5087/4867/5914/4763/6497/468/25806/2303/29…
GO:0034756	regulation of iron ion transport	9	-0.947081	-1.80891	0.000525691	0.0127361	0.0110955	220	tags=44%, list=1%, signal=44%	23479/567/57817/3458
GO:0070231	T cell apoptotic process	45	-0.809201	-1.815	0.000555342	0.0134163	0.0116881	1414	tags=42%, list=8%, signal=39%	11035/171558/355/578/581/29126/81704/3965/6482/27166/3559/100/10018/5588/3718/939/5133/356/3620
GO:0003176	aortic valve development	33	0.782243	1.95235	0.000559898	0.0134882	0.0117507	1149	tags=30%, list=6%, signal=29%	54567/23462/7075/23493/182/6615/6586/4091/26508/4846
GO:0035637	multicellular organismal signaling	138	0.560699	1.74363	0.000562579	0.0135146	0.0117737	900	tags=13%, list=5%, signal=13%	6330/3751/10052/55800/482/3270/857/10060/83700/776/476/493/775/8506/7531/5318/6508/9096
GO:0003158	endothelium development	120	0.577114	1.74607	0.000569665	0.0136464	0.0118885	386	tags=14%, list=2%, signal=14%	3397/54567/54345/2701/23462/1003/7075/54538/23236/5138/23493/64321/10411/947/1306/182/81575
GO:0032642	regulation of chemokine production	87	-0.7188	-1.77106	0.000572584	0.0136634	0.0119033	2021	tags=36%, list=11%, signal=32%	255231/64581/3570/6868/148022/4210/54209/972/1436/57506/64170/3162/59341/11006/4940/3965/7099/4615/7097/84868/140885/3606/6850/199/7124/64127/8767/23765/8832/4938/3458
GO:0032481	positive regulation of type I interferon production	56	-0.780198	-1.8115	0.00057358	0.0136634	0.0119033	1746	tags=45%, list=9%, signal=41%	9636/51311/2597/3320/148022/3654/79132/57506/3665/5336/115004/4940/7099/4615/7097/84282/6850/3148/81844/8767/64135/3659/4939/4938/6772
GO:0048864	stem cell development	83	0.631934	1.81545	0.000582824	0.0138449	0.0120615	2132	tags=30%, list=11%, signal=27%	7869/1909/56920/1910/10500/182/8854/54437/2296/657/1947/3280/157506/1906/10505/80031/30812/5979/54910/2247/3911/6663/6899/90/57556
GO:0032715	negative regulation of interleukin-6 production	42	-0.807213	-1.79253	0.000585261	0.0138642	0.0120783	1070	tags=38%, list=6%, signal=36%	11006/5777/7099/408/84868/140885/2629/7124/3635/9466/1445/3071/6504/8832/197358/50943
GO:0048762	mesenchymal cell differentiation	217	0.485645	1.60955	0.000587051	0.0138681	0.0120817	1518	tags=23%, list=8%, signal=21%	7869/1909/56920/23462/1910/23493/10500/1605/2487/153090/7041/182/8854/54437/25937/2296/4208/657/1947/3280/10439/54756/10979/4089/6615/6934/25805/157506/1906/7049/10505/8751/7048/90102/4487/80031/2260/26508/30812/4855/6926/27250/5979/10252/200734/23187/4040/10521/54910/1942
GO:0006813	potassium ion transport	192	0.507233	1.64173	0.000591009	0.013923	0.0121295	1957	tags=20%, list=10%, signal=18%	3761/3751/3745/482/358/857/10060/776/476/3749/23327/2273/3786/57463/134/150/7531/3777/57419/30818/483/9132/1739/27347/845/3790/3781/65267/7881/6616/57628/3782/79041/287/3768/259232/6558/56479/1804
GO:0036037	CD8-positive, alpha-beta T cell activation	26	-0.859271	-1.81368	0.000597427	0.0140354	0.0122275	1070	tags=50%, list=6%, signal=47%	11006/29126/3133/56253/864/3105/9760/3071/8651/8320/3659/10859/2841
GO:0032755	positive regulation of interleukin-6 production	85	-0.724694	-1.78595	0.000604572	0.0141643	0.0123397	2342	tags=41%, list=12%, signal=36%	7098/11027/5603/5450/64581/3570/7305/51311/148022/972/10288/57506/64170/1535/59341/3603/5452/353514/5336/3965/7099/400709/4615/7097/5724/6850/199/7124/64127/8767/23765/113277/64135/388325/3458
GO:0002042	cell migration involved in sprouting angiogenesis	52	0.698563	1.81659	0.0006211	0.0145019	0.0126338	3471	tags=56%, list=18%, signal=46%	54567/57381/79812/10769/2624/161198/9270/2050/7057/29775/1948/51564/10000/1960/2247/27286/4223/3791/2303/8503/55294/6091/301/84830/57608/90627/6915/9314/3164
GO:0002702	positive regulation of production of molecular mediator of immune response	107	-0.702406	-1.76355	0.000622865	0.0145019	0.0126338	2130	tags=31%, list=11%, signal=28%	5788/8764/64581/6810/7186/6375/7805/7293/8741/7468/148022/972/5245/57506/975/7040/5336/7099/3133/3134/10666/3606/51744/3105/64127/6504/958/54440/567/30009/10859/3135/388325
GO:0002710	negative regulation of T cell mediated immunity	24	-0.874577	-1.81871	0.000624084	0.0145019	0.0126338	1245	tags=50%, list=7%, signal=47%	3824/11006/259307/3134/3821/64127/3071/6504/30009/50943/10859/3135
GO:0086065	cell communication involved in cardiac conduction	52	0.698393	1.81616	0.000627815	0.0145489	0.0126748	900	tags=21%, list=5%, signal=20%	6330/10052/55800/482/3270/857/776/476/775/5318/9096
GO:0030595	leukocyte chemotaxis	204	-0.625796	-1.66933	0.000630934	0.0145816	0.0127033	1841	tags=23%, list=10%, signal=21%	6375/1236/6688/6868/4354/4067/972/1436/6355/80024/5879/7226/2833/59341/3603/11151/120425/6280/58191/26228/63940/3965/5880/1240/811/56833/3689/284114/1230/7409/5800/6850/683/199/57118/64127/5641/5293/3071/6504/6846/2841/1234/3627/6373/4283/10563
GO:0019935	cyclic-nucleotide-mediated signaling	77	0.654913	1.87379	0.000638307	0.0147121	0.012817	1668	tags=21%, list=9%, signal=19%	187/358/1910/5138/10411/10335/4881/948/7057/5152/5592/11163/23551/5139/2770/81285
GO:1905314	semi-lunar valve development	36	0.771641	1.94823	0.000643764	0.0147979	0.0128917	1149	tags=28%, list=6%, signal=26%	54567/23462/7075/23493/182/6615/6586/4091/26508/4846
GO:0007179	transforming growth factor beta receptor signaling pathway	177	0.505412	1.64324	0.000667863	0.0153106	0.0133384	1753	tags=21%, list=9%, signal=19%	3397/858/1003/2331/2615/857/23089/5796/27122/56937/7041/135228/81031/3675/657/54756/10979/4089/7057/25805/7049/3326/7048/4091/94/79674/9719/10252/200734/8425/4054/255743/57154/1030/4090/9372/63976
GO:0045581	negative regulation of T cell differentiation	40	-0.817994	-1.81543	0.000705858	0.0161382	0.0140594	572	tags=25%, list=3%, signal=24%	864/5771/10875/8651/3718/30009/3659/50943/1493/3902
GO:0016264	gap junction assembly	15	0.870908	1.89751	0.000714781	0.0162525	0.014159	99	tags=20%, list=1%, signal=20%	10052/187/857
GO:0032608	interferon-beta production	54	-0.781088	-1.81194	0.000718396	0.0162525	0.014159	1746	tags=43%, list=9%, signal=39%	9636/51311/3320/148022/79132/57506/3665/4940/7099/5971/7097/84282/140885/3148/81844/8767/64135/9111/197358/3659/10859/4939/4938
GO:0032648	regulation of interferon-beta production	54	-0.781088	-1.81194	0.000718396	0.0162525	0.014159	1746	tags=43%, list=9%, signal=39%	9636/51311/3320/148022/79132/57506/3665/4940/7099/5971/7097/84282/140885/3148/81844/8767/64135/9111/197358/3659/10859/4939/4938
GO:0035771	interleukin-4-mediated signaling pathway	7	-0.963973	-1.78256	0.000719153	0.0162525	0.014159	539	tags=71%, list=3%, signal=69%	3561/5771/3718/54625/146722
GO:0045058	T cell selection	50	-0.784099	-1.79478	0.000720547	0.0162525	0.014159	2144	tags=52%, list=11%, signal=46%	920/5788/84695/596/3570/1236/972/1514/1794/912/7535/387357/915/4063/10538/114836/84433/6850/5771/9760/916/6693/917/30009/50943/3594
GO:2000516	positive regulation of CD4-positive, alpha-beta T cell activation	37	-0.829595	-1.81918	0.000722293	0.0162525	0.014159	1150	tags=35%, list=6%, signal=33%	975/3123/3965/3606/5588/3071/8767/8651/54440/50943/3594/941/3458
GO:0009451	RNA modification	158	-0.649336	-1.69743	0.000729013	0.0163571	0.0142501	1999	tags=17%, list=11%, signal=15%	29081/25821/131965/9589/51002/79979/56931/123263/196074/11062/51106/6741/103/27304/113802/29960/55505/51574/285381/140564/200316/64783/27350/9582/60489/164668/200315
GO:0010818	T cell chemotaxis	23	-0.871345	-1.82316	0.000731487	0.0163571	0.0142501	334	tags=30%, list=2%, signal=30%	58191/284114/5293/6846/3627/6373/10563
GO:0071621	granulocyte chemotaxis	108	-0.694956	-1.74183	0.000732695	0.0163571	0.0142501	1047	tags=24%, list=6%, signal=23%	6375/1236/4354/972/1436/6355/5879/59341/120425/6280/5880/1240/3689/7409/6850/683/57118/64127/5293/3071/6504/6846/3627/6373/4283/10563
GO:0043372	positive regulation of CD4-positive, alpha-beta T cell differentiation	31	-0.854172	-1.80999	0.000752756	0.0167611	0.014602	970	tags=35%, list=5%, signal=34%	3123/3965/3606/3071/8767/8651/54440/50943/3594/941/3458
GO:0045446	endothelial cell differentiation	103	0.598154	1.76176	0.000757939	0.0168326	0.0146643	1788	tags=29%, list=10%, signal=27%	3397/54345/23462/1003/7075/54538/23236/5138/23493/64321/10411/1306/182/81575/7414/4089/26084/4233/118/57493/4855/94/4301/2947/7026/93/11167/28514/5802/1499
GO:0019934	cGMP-mediated signaling	24	0.820271	1.92423	0.000771682	0.0170933	0.0148914	950	tags=38%, list=5%, signal=36%	358/1910/5138/10335/4881/948/7057/5152/5592
GO:0045590	negative regulation of regulatory T cell differentiation	5	-0.973892	-1.68751	0.000777428	0.0171759	0.0149634	124	tags=80%, list=1%, signal=79%	4192/3659/1493/3902
GO:0030101	natural killer cell activation	67	-0.751679	-1.78914	0.000787881	0.0173251	0.0150934	1914	tags=37%, list=10%, signal=34%	2268/7305/148022/50615/3916/388552/5873/11151/3133/3134/5052/84868/841/3606/51744/10125/914/201294/639/9760/5293/6504/3601/9437/57823
GO:0002483	antigen processing and presentation of endogenous peptide antigen	18	-0.894469	-1.83303	0.000788243	0.0173251	0.0150934	1071	tags=67%, list=6%, signal=63%	64167/3123/3133/3134/3105/6891/3106/6892/3107/567/6890/3135
GO:0014032	neural crest cell development	78	0.638353	1.8293	0.000805418	0.0176571	0.0153826	2132	tags=31%, list=11%, signal=27%	7869/1909/56920/1910/10500/182/8854/54437/2296/657/1947/3280/157506/1906/10505/80031/30812/5979/54910/3911/6663/6899/90/57556
GO:0007156	homophilic cell adhesion via plasma membrane adhesion molecules	141	0.54633	1.69756	0.00081199	0.0177555	0.0154683	2577	tags=24%, list=14%, signal=21%	51294/90952/1003/54538/7216/1012/64403/1004/23363/57463/56122/222256/56124/5817/5797/23022/57526/57863/5979/56121/56129/1829/5097/91624/54510/56131/56133/26167/22883/79633/10205/5310/5099/6091
GO:0043368	positive T cell selection	37	-0.827249	-1.81404	0.00082241	0.0179374	0.0156268	2130	tags=57%, list=11%, signal=50%	5788/84695/596/3570/972/1514/1794/7535/387357/915/4063/10538/114836/5771/9760/916/6693/917/30009/50943/3594
GO:0002218	activation of innate immune response	50	-0.781187	-1.78812	0.000830342	0.0180642	0.0157373	1753	tags=36%, list=9%, signal=33%	7305/4067/3320/57506/58484/3824/5336/115004/7099/5058/3055/6850/6714/81030/2219/149628/4332/9447
GO:0070106	interleukin-27-mediated signaling pathway	7	-0.962574	-1.77997	0.000834216	0.0181023	0.0157704	379	tags=71%, list=2%, signal=70%	9466/4939/8638/4938/6772
GO:0048247	lymphocyte chemotaxis	49	-0.790205	-1.80221	0.000847874	0.018352	0.015988	334	tags=20%, list=2%, signal=20%	6355/80024/2833/58191/284114/5293/6846/3627/6373/10563
GO:0003018	vascular process in circulatory system	236	0.474905	1.58593	0.000854672	0.0184523	0.0160753	2917	tags=35%, list=16%, signal=30%	482/1909/1003/1910/3672/857/5138/10060/1889/64849/10266/23576/3643/6567/11156/4881/948/81031/54407/2296/9270/493/53919/134/143872/23446/10979/150/7525/83483/8884/57539/1906/57419/6508/5592/6505/112/4846/8671/552/2982/59/146/554/6584/5139/2828/6517/3269/1244/6558/5243/9194/2730/1956/1373/148/1131/3741/7122/114134/4883/2303/2909/8195/2697/2852/654/6640/3953/388125/7010/6542/477/3764/6581/659/8864/1…
GO:0061314	Notch signaling involved in heart development	11	0.904307	1.87881	0.000868601	0.0187056	0.0162961	1145	tags=55%, list=6%, signal=51%	54567/23462/23493/182/6615/26508
GO:0001914	regulation of T cell mediated cytotoxicity	37	-0.826087	-1.81149	0.00087962	0.0188945	0.0164606	2130	tags=57%, list=11%, signal=50%	5788/51571/910/6375/8772/3122/11035/3824/912/3123/3133/3134/3821/3105/3106/3140/3071/567/10859/3594/3135
GO:0002260	lymphocyte homeostasis	61	-0.760001	-1.78023	0.000881803	0.0188945	0.0164606	1953	tags=43%, list=10%, signal=38%	596/10603/139818/55619/8772/4067/972/10312/11035/355/11151/578/581/9133/3965/55012/27240/836/3559/100/10018/3071/3718/84636/50943/10673
GO:0061092	positive regulation of phospholipid translocation	5	-0.973154	-1.68623	0.000906451	0.019374	0.0168783	46	tags=40%, list=0%, signal=40%	5244/356
GO:0019885	antigen processing and presentation of endogenous peptide antigen via MHC class I	16	-0.908323	-1.86124	0.000909167	0.0193834	0.0168866	1071	tags=69%, list=6%, signal=65%	64167/3133/3134/3105/6891/3106/6892/3107/567/6890/3135
GO:0019884	antigen processing and presentation of exogenous antigen	44	-0.795736	-1.77585	0.000913972	0.0194276	0.016925	1584	tags=45%, list=8%, signal=42%	972/3122/1514/3113/3119/912/3115/3123/3108/5720/3133/3134/3109/3105/3111/5641/3140/567/6890/1520
GO:0070228	regulation of lymphocyte apoptotic process	49	-0.787461	-1.79596	0.000916805	0.0194276	0.016925	1709	tags=41%, list=9%, signal=37%	8772/4067/972/11035/171558/695/581/29126/81704/3965/6482/27166/100/5588/9212/917/3718/939/5133/3620
GO:0042116	macrophage activation	95	-0.711769	-1.76478	0.00091807	0.0194276	0.016925	1848	tags=37%, list=10%, signal=33%	80149/23208/7305/79155/1050/148022/54209/3460/972/9258/3735/11326/8530/10062/5336/8291/26228/7099/3459/3689/2896/3684/7097/84868/1075/6850/199/7124/113277/3430/9111/8832/712/57817/3458
GO:0000070	mitotic sister chromatid segregation	163	-0.649583	-1.70638	0.000923687	0.019498	0.0169864	3077	tags=37%, list=16%, signal=32%	1060/9918/7756/128866/79643/27436/151648/25836/113130/7517/51143/348654/83540/84250/701/51434/5119/9555/55143/25978/10783/8379/10051/54892/56984/286053/246184/9587/24137/9700/1062/26993/3837/49856/3550/9787/29127/891/10460/9985/9232/4751/11004/90417/7272/25936/23636/64151/10615/11130/5347/9212/1063/699/51203/146909/56155/11065/10403/23397/7273
GO:0032689	negative regulation of interferon-gamma production	38	-0.819647	-1.80729	0.000936829	0.0197266	0.0171856	1070	tags=39%, list=6%, signal=37%	80149/6375/7805/11006/29126/3123/3965/7099/84868/64127/6504/10225/80380/50943/10859
GO:0001667	ameboidal-type cell migration	393	0.420271	1.48793	0.000948754	0.0199285	0.0173614	2320	tags=26%, list=12%, signal=23%	3397/54567/154796/54345/7869/56920/285/1003/1910/57381/79812/64321/51421/10500/85360/25959/10769/2624/9564/1012/153090/29941/90355/11156/54437/161198/4041/9448/3675/4856/23328/2324/4208/64094/9270/493/201161/1947/2050/6678/7057/29775/1948/154810/1906/51564/10505/79602/5797/27086/7048/4233/9124/80031/2260/4846/30812/23189/56999/94/5168/5979/2013/10000/54910/1960/1942/7026/8613/2247/2246/7481/11167…
GO:0061384	heart trabecula morphogenesis	28	0.795065	1.89754	0.000954311	0.0199584	0.0173874	1216	tags=29%, list=6%, signal=27%	54567/23462/23493/2274/657/7049/57493/9510
GO:0003184	pulmonary valve morphogenesis	15	0.86335	1.88105	0.000954856	0.0199584	0.0173874	1149	tags=40%, list=6%, signal=38%	23462/23493/182/4091/26508/4846
GO:0032602	chemokine production	88	-0.715442	-1.76293	0.000972172	0.0202706	0.0176595	2021	tags=35%, list=11%, signal=32%	255231/64581/3570/6868/148022/4210/54209/972/1436/57506/64170/3162/59341/11006/4940/3965/7099/4615/7097/84868/140885/3606/6850/199/7124/64127/8767/23765/8832/4938/3458
GO:0050766	positive regulation of phagocytosis	60	-0.757245	-1.76917	0.000977475	0.0203071	0.0176912	2270	tags=47%, list=12%, signal=41%	720/721/5788/10347/10960/64581/54209/55646/718/1794/5873/1535/5336/26228/811/717/140885/3561/57118/7124/64127/3071/5795/3601/55423/3560/146722/3458
GO:0003014	renal system process	101	0.594205	1.75118	0.000978683	0.0203071	0.0176912	1067	tags=15%, list=6%, signal=14%	8644/4162/358/1910/221395/947/57835/10391/4881/3675/134/10916/1906/112/7466
GO:0002920	regulation of humoral immune response	39	-0.81135	-1.79413	0.000994039	0.0205636	0.0179147	1839	tags=36%, list=10%, signal=32%	1236/922/54209/718/5245/11326/710/5777/55012/7124/64127/4049/1379/10563
GO:0002719	negative regulation of cytokine production involved in immune response	24	-0.868735	-1.80657	0.000995867	0.0205636	0.0179147	1451	tags=50%, list=8%, signal=46%	684/3162/7040/11006/3134/7124/6504/10225/3718/30009/50943/10859
GO:0060041	retina development in camera-type eye	126	0.559682	1.71033	0.000999654	0.0205919	0.0179394	1572	tags=21%, list=8%, signal=20%	54567/22899/8322/57381/57835/5159/54806/3913/23363/4041/493/5961/6604/2823/5797/24147/6505/23322/30812/23554/3615/94/5979/658/1282/93/221322
GO:0019883	antigen processing and presentation of endogenous antigen	25	-0.854326	-1.78876	0.00101275	0.0208114	0.0181306	1584	tags=60%, list=8%, signal=55%	972/3122/912/64167/3123/3133/3134/3105/6891/3106/6892/3107/567/6890/3135
GO:0035633	maintenance of blood-brain barrier	34	0.757818	1.8953	0.0010224	0.0209592	0.0182594	1549	tags=29%, list=8%, signal=27%	90952/1003/83700/58494/7414/1756/6505/3915/9069/65267
GO:0006874	cellular calcium ion homeostasis	391	-0.549961	-1.54728	0.0010249	0.0209601	0.0182601	1320	tags=13%, list=7%, signal=12%	7226/1535/2833/59341/11151/578/2769/581/9446/5579/5336/7052/5777/51393/1240/83636/811/10367/79734/2907/23400/8477/286530/1230/4987/3074/5663/5371/1729/55013/808/6261/2829/958/1043/5027/84959/84636/27334/3932/9034/2841/5031/1234/952/356/3627/10663/6373/4283/10563
GO:0072503	cellular divalent inorganic cation homeostasis	425	-0.536266	-1.52466	0.0010315	0.0210445	0.0183337	1320	tags=12%, list=7%, signal=12%	7226/1535/2833/59341/11151/578/2769/581/9446/5579/5336/6280/7052/5777/51393/1240/83636/811/10367/79734/2907/23400/8477/286530/1230/4987/3074/5663/5371/1729/55013/808/6261/2829/958/1043/5027/84959/84636/27334/3932/9034/2841/5031/1234/952/356/3627/10663/6373/4283/10563
GO:0060560	developmental growth involved in morphogenesis	218	0.480134	1.595	0.00103806	0.0211278	0.0184062	2188	tags=23%, list=12%, signal=21%	57611/7869/6909/56920/5071/10500/4692/3913/1627/351/2017/4897/9863/54437/23327/7414/10439/10413/6259/9706/51299/157506/10505/3326/7048/4131/6857/9856/6586/80031/2045/10252/65059/91584/54910/81565/6387/2246/57154/7481/5802/1499/9175/6422/2258/22999/57142/1901/57556/8766/56963
GO:0046700	heterocycle catabolic process	409	-0.53953	-1.52697	0.00104398	0.0211978	0.0184672	2315	tags=19%, list=12%, signal=17%	65110/10247/55571/219988/8761/11157/80198/8559/953/1677/1267/8635/955/4343/4904/8087/51092/124245/7186/3176/80149/51071/11332/79899/11164/4869/978/27257/246175/167227/23019/51025/550643/3162/272/56829/3669/53343/581/8564/9567/6741/4849/23417/215/259307/2272/58511/65109/1774/1777/4245/4615/400410/85441/5580/6039/7133/4363/5393/51816/100/169355/644/140564/79670/65080/200316/27350/25939/8942/197135/…
GO:0044270	cellular nitrogen compound catabolic process	415	-0.540038	-1.53139	0.00109755	0.0222325	0.0193687	2315	tags=19%, list=12%, signal=17%	65110/10247/55571/219988/8761/11157/80198/8559/953/1677/1267/8635/955/4343/4904/8087/51092/124245/7186/3176/80149/51071/4817/11332/79899/11164/4869/978/27257/246175/167227/23019/51025/550643/3162/272/56829/3669/53343/581/8564/9567/6741/4849/23417/215/259307/2272/58511/65109/1774/1777/4245/4615/400410/85441/5580/6039/7133/4363/5393/51816/100/169355/644/140564/79670/65080/200316/27350/25939/8942/19…
GO:0043374	CD8-positive, alpha-beta T cell differentiation	13	-0.915314	-1.82741	0.00116181	0.0234785	0.0204541	572	tags=62%, list=3%, signal=60%	11006/864/9760/3071/8651/8320/3659/2841
GO:0010644	cell communication by electrical coupling	31	0.778122	1.93416	0.00116648	0.0235172	0.0204879	807	tags=29%, list=4%, signal=28%	10052/482/3270/857/57165/1627/476/775/5318
GO:0003160	endocardium morphogenesis	6	0.958779	1.79875	0.00116972	0.0235269	0.0204963	115	tags=33%, list=1%, signal=33%	54345/64321
GO:0043122	regulation of I-kappaB kinase/NF-kappaB signaling	236	-0.597344	-1.61728	0.00125537	0.0251902	0.0219453	2352	tags=29%, list=13%, signal=26%	4215/7098/7187/11214/51246/9020/920/92140/64581/10346/7186/80149/1236/10783/92610/79155/6574/8772/80216/2597/148022/54209/972/28952/3654/65018/684/57506/64170/3162/23476/11006/5579/5336/7052/8878/3123/3965/7099/4615/10616/841/23636/24138/8837/84433/330/7124/80833/10133/9516/147699/10475/11040/64127/7185/8767/113277/834/6398/9830/958/399/197358/114769/6737/79931/356/6772
GO:0032615	interleukin-12 production	59	-0.762955	-1.77674	0.00127408	0.0254459	0.0221681	1079	tags=32%, list=6%, signal=30%	353514/5336/3965/7099/1240/7097/6850/64127/3106/8767/6504/958/3718/201633/3659/10859/3135/388325/3458
GO:0032655	regulation of interleukin-12 production	59	-0.762955	-1.77674	0.00127408	0.0254459	0.0221681	1079	tags=32%, list=6%, signal=30%	353514/5336/3965/7099/1240/7097/6850/64127/3106/8767/6504/958/3718/201633/3659/10859/3135/388325/3458
GO:0071805	potassium ion transmembrane transport	173	0.518895	1.67238	0.00130825	0.0260672	0.0227094	1957	tags=21%, list=10%, signal=19%	3761/3751/3745/482/358/857/10060/776/476/3749/23327/2273/3786/57463/7531/3777/57419/30818/483/9132/1739/27347/845/3790/3781/65267/7881/6616/57628/3782/79041/287/3768/259232/6558/56479/1804
GO:0045622	regulation of T-helper cell differentiation	36	-0.822017	-1.78599	0.00131699	0.0261802	0.0228078	581	tags=22%, list=3%, signal=22%	3606/8767/3718/30009/50943/3594/246778/941
GO:0007059	chromosome segregation	318	-0.567862	-1.57029	0.00132376	0.0262535	0.0228716	3108	tags=31%, list=17%, signal=26%	672/1060/9918/7756/11339/128866/114799/79643/27436/151648/25836/200942/113130/998/7517/51547/51143/79677/220134/348654/348995/83540/84250/701/55920/51647/79023/57082/80198/51434/5119/22933/9555/55143/25978/9400/10783/8379/898/10051/11011/54892/56984/286053/7156/246184/387103/127829/9587/24137/55743/9700/1062/84191/26993/3837/157313/10734/49856/28989/3550/130951/9787/29127/891/116028/10460/9985/34…
GO:0097028	dendritic cell differentiation	44	-0.786747	-1.75579	0.00133907	0.0264757	0.0230653	1839	tags=39%, list=10%, signal=35%	1236/6688/4067/54209/3394/10288/7226/2322/28959/3965/5971/5663/10538/3106/10859/3135/116071
GO:0002720	positive regulation of cytokine production involved in immune response	63	-0.755999	-1.77725	0.00134117	0.0264757	0.0230653	2057	tags=37%, list=11%, signal=33%	8764/64581/7186/6375/7805/148022/972/57506/975/5336/7099/3133/3134/10666/3606/3105/64127/6504/54440/567/10859/3135/388325
GO:0072507	divalent inorganic cation homeostasis	445	-0.527847	-1.50044	0.00135049	0.026598	0.0231718	1320	tags=12%, list=7%, signal=11%	7226/1535/2833/59341/11151/578/2769/581/9446/5579/5336/6280/7052/5777/51393/1240/83636/811/10367/79734/2907/23400/8477/286530/1230/4987/3074/5663/5371/1729/55013/808/6261/2829/958/1043/5027/84959/84636/27334/3932/9034/2841/5031/29887/1234/952/356/3627/10663/6373/4283/10563
GO:0003222	ventricular trabecula myocardium morphogenesis	13	0.866606	1.85095	0.00137955	0.0271079	0.023616	1133	tags=31%, list=6%, signal=29%	54567/23493/657/57493
GO:0006112	energy reserve metabolic process	78	0.625999	1.79389	0.00139253	0.0273	0.0237834	658	tags=13%, list=3%, signal=12%	51294/8908/221395/5255/79660/3643/5507/3667/2673/5837
GO:0001701	in utero embryonic development	351	0.415701	1.45874	0.00141396	0.0276565	0.0240939	1357	tags=13%, list=7%, signal=12%	51294/154796/54345/1909/23462/7075/9915/23493/64321/4188/203286/1627/2624/824/64359/2737/2034/55172/2627/51119/2296/657/3280/10413/4089/6615/705/157506/27077/1906/80312/7048/23322/4487/3714/8531/3491/57493/30812/367/6926/94/677/79600/10400
GO:0051208	sequestering of calcium ion	113	-0.672963	-1.6983	0.00145278	0.0282995	0.0246541	1320	tags=19%, list=7%, signal=17%	7226/1535/11151/581/9446/5336/5777/811/5663/1729/808/6261/2829/84959/3932/5031/1234/356/3627/6373/4283
GO:1903596	regulation of gap junction assembly	9	0.906639	1.82058	0.00145347	0.0282995	0.0246541	99	tags=22%, list=1%, signal=22%	187/857
GO:0060411	cardiac septum morphogenesis	63	0.664467	1.79635	0.00146981	0.0285525	0.0248745	1211	tags=32%, list=6%, signal=30%	6909/187/23462/23493/182/55742/2627/60485/657/3280/4089/7049/6659/7048/54903/6586/4091/3491/26508/6926
GO:0070669	response to interleukin-2	9	-0.935599	-1.78698	0.00148918	0.0288	0.0250901	542	tags=56%, list=3%, signal=54%	3559/3561/5771/3718/3560
GO:0051283	negative regulation of sequestering of calcium ion	107	-0.682343	-1.71318	0.00148966	0.0288	0.0250901	339	tags=18%, list=2%, signal=18%	7226/1535/11151/581/9446/5336/5777/1729/808/6261/2829/84959/3932/5031/1234/356/3627/6373/4283
GO:2000027	regulation of animal organ morphogenesis	118	0.5662	1.70634	0.00149268	0.0288	0.0250901	3892	tags=44%, list=21%, signal=35%	947/5154/54806/22881/9500/1857/8324/9863/166336/2239/55966/657/27031/6259/59277/81839/1906/7976/54903/4487/30812/367/57664/10252/144165/2247/2246/57154/7481/23002/1499/6422/6899/8323/2719/84133/55366/6091/2252/7482/85407/7474/84870/51804/5754/4982/80320/6662/57216/7422/51339/3207
GO:0002478	antigen processing and presentation of exogenous peptide antigen	35	-0.817406	-1.77875	0.00150632	0.0289974	0.0252621	1584	tags=49%, list=8%, signal=45%	972/3122/1514/3113/3119/3115/3123/3108/3133/3134/3109/3105/3111/5641/567/6890/1520
GO:0061299	retina vasculature morphogenesis in camera-type eye	9	0.906266	1.81984	0.00151445	0.0290884	0.0253414	469	tags=44%, list=2%, signal=43%	22899/8322/57381/4041
GO:0002712	regulation of B cell mediated immunity	58	-0.759669	-1.76872	0.00154238	0.0293356	0.0255567	1841	tags=31%, list=10%, signal=28%	6375/8741/7468/54209/718/695/7040/5777/3133/10666/7124/9466/64127/958/30009/50943/4049/1379
GO:0002889	regulation of immunoglobulin mediated immune response	58	-0.759669	-1.76872	0.00154238	0.0293356	0.0255567	1841	tags=31%, list=10%, signal=28%	6375/8741/7468/54209/718/695/7040/5777/3133/10666/7124/9466/64127/958/30009/50943/4049/1379
GO:0034759	regulation of iron ion transmembrane transport	6	-0.972412	-1.7673	0.00154417	0.0293356	0.0255567	20	tags=50%, list=0%, signal=50%	23479/57817/3458
GO:0002484	antigen processing and presentation of endogenous peptide antigen via MHC class I via ER pathway	7	-0.955784	-1.76741	0.00154452	0.0293356	0.0255567	800	tags=86%, list=4%, signal=82%	3133/3134/3105/3106/3107/3135
GO:0002486	antigen processing and presentation of endogenous peptide antigen via MHC class I via ER pathway, TAP-independent	7	-0.955784	-1.76741	0.00154452	0.0293356	0.0255567	800	tags=86%, list=4%, signal=82%	3133/3134/3105/3106/3107/3135
GO:0001763	morphogenesis of a branching structure	180	0.48984	1.59926	0.00154896	0.0293545	0.0255732	2686	tags=30%, list=14%, signal=26%	54567/1909/7075/5154/1605/4776/54922/2737/9500/4041/10413/441478/4089/59277/157506/1906/7048/4233/54903/1739/3202/30812/4855/367/6926/2045/10252/5241/1282/2247/255743/4613/2246/3911/6663/1499/5727/9175/6422/25932/1969/90/57142/5087/2719/3791/6474/8945/2303/55366/5310/10512/3845/2252
GO:0045453	bone resorption	58	-0.759191	-1.76761	0.00156968	0.0296813	0.0258579	1566	tags=33%, list=8%, signal=30%	1436/10312/5879/760/133522/1200/537/5880/154/54849/6850/6714/3635/1445/5027/84959/29887/952/57817
GO:0045579	positive regulation of B cell differentiation	13	-0.908852	-1.81451	0.0016044	0.0302706	0.0263714	1159	tags=46%, list=6%, signal=43%	695/55012/6850/3635/3071/939
GO:0060070	canonical Wnt signaling pathway	281	0.443508	1.52191	0.00164893	0.0310421	0.0270434	3982	tags=38%, list=21%, signal=30%	8322/857/5071/64321/9580/22881/2737/2487/153090/1857/27122/8324/7088/1896/4041/25937/3487/8434/10413/441478/27031/6259/6934/63977/25805/79971/83439/6659/9096/7089/8321/7976/85458/54903/90780/169200/23189/57664/27303/4040/1500/8325/8607/65981/144165/8613/2247/26108/7481/130574/6663/1499/81029/1452/83595/6422/79816/1956/54475/1454/8323/2719/79960/84133/26524/4929/8945/55366/5728/6788/64840/7855/201…
GO:0010765	positive regulation of sodium ion transport	34	0.745592	1.86472	0.00166581	0.0312909	0.0272602	1549	tags=26%, list=8%, signal=24%	6330/55800/482/1756/5318/483/1272/23171/65267
GO:0001773	myeloid dendritic cell activation	28	-0.838461	-1.79157	0.00167381	0.0313059	0.0272732	765	tags=29%, list=4%, signal=27%	5971/5663/84868/10538/914/6504/338339/116071
GO:0006910	phagocytosis, recognition	78	-0.708535	-1.7138	0.00167395	0.0313059	0.0272732	3234	tags=44%, list=17%, signal=36%	3539/28426/28434/28410/28445/28467/3495/28464/28392/28420/28444/3507/3493/28408/721/28391/64581/28394/28473/54209/28638/28409/3501/28424/28449/102723168/28450/28448/28395/28452/2219/28388/28468/28639
GO:0071772	response to BMP	144	0.528726	1.66437	0.00170309	0.0317116	0.0276267	4301	tags=43%, list=23%, signal=33%	1003/23090/10272/2627/3675/657/3280/4089/11173/25805/285704/7049/4487/4091/3491/26508/27250/94/658/348093/8646/10468/93/81792/57154/11167/4090/6422/63893/90/656/56963/2719/168667/6497/4756/10140/654/4093/659/8200/64388/6664/4086/1954/7474/64102/57045/3209/91851/92/653/28996/6662/4088/1958/51232/2131/5654/1655/23111/51496
GO:0071773	cellular response to BMP stimulus	144	0.528726	1.66437	0.00170309	0.0317116	0.0276267	4301	tags=43%, list=23%, signal=33%	1003/23090/10272/2627/3675/657/3280/4089/11173/25805/285704/7049/4487/4091/3491/26508/27250/94/658/348093/8646/10468/93/81792/57154/11167/4090/6422/63893/90/656/56963/2719/168667/6497/4756/10140/654/4093/659/8200/64388/6664/4086/1954/7474/64102/57045/3209/91851/92/653/28996/6662/4088/1958/51232/2131/5654/1655/23111/51496
GO:0090090	negative regulation of canonical Wnt signaling pathway	125	0.557193	1.7041	0.00178533	0.0331706	0.0288978	2363	tags=25%, list=13%, signal=22%	8322/857/5071/64321/9580/22881/2737/2487/153090/27122/7088/25937/3487/27031/6934/9096/7089/169200/27303/1500/144165/7481/6663/1452/6422/79816/8323/2719/79960/84133/26524
GO:0021953	central nervous system neuron differentiation	137	0.527476	1.64391	0.00182268	0.033791	0.0294382	1837	tags=19%, list=10%, signal=17%	54567/4858/6886/26468/2624/2737/85358/25987/3280/4781/166614/104/23314/6659/3326/9331/4983/79600/91584/8543/81565/57731/7289/2043/6695/5727
GO:0061298	retina vasculature development in camera-type eye	16	0.843242	1.83498	0.00183589	0.0339619	0.0295871	1567	tags=50%, list=8%, signal=46%	22899/8322/57381/5159/4041/94/1282/93
GO:0002690	positive regulation of leukocyte chemotaxis	87	-0.694975	-1.71236	0.00184783	0.0341089	0.0297152	1930	tags=41%, list=10%, signal=37%	7423/729230/4192/90550/1435/102/719/2185/6363/7941/708/2155/3570/6375/1236/6688/6868/972/1436/5879/59341/63940/3965/5880/1240/811/284114/1230/199/57118/5641/3071/6504/6846/3627/10563
GO:0007259	receptor signaling pathway via JAK-STAT	126	-0.657003	-1.6898	0.00186188	0.034294	0.0298764	581	tags=12%, list=3%, signal=12%	3606/7124/5771/3455/6775/83666/3059/958/8651/3718/9111/54625/6772/57817/3458
GO:0097553	calcium ion transmembrane import into cytosol	128	-0.656738	-1.68959	0.00186675	0.0343095	0.02989	1320	tags=16%, list=7%, signal=15%	7226/1535/59341/11151/581/9446/5336/5777/51393/1729/808/6261/2829/84959/3932/5031/1234/356/3627/6373/4283
GO:0070269	pyroptosis	20	-0.868962	-1.79698	0.00191307	0.0350853	0.0305658	643	tags=30%, list=3%, signal=29%	841/3001/834/81030/9447/3002
GO:0009953	dorsal/ventral pattern formation	72	0.631642	1.78077	0.0019247	0.0352229	0.0306857	2076	tags=28%, list=11%, signal=25%	54567/4188/2737/657/1906/54903/4091/94/79600/658/8646/23432/7289/221322/3199/1499/5727/6422/2019/90
GO:0050830	defense response to Gram-positive bacterium	70	-0.730003	-1.73612	0.00193894	0.0353439	0.0307911	800	tags=33%, list=4%, signal=32%	54/8764/2268/79792/6868/219972/64170/3133/4615/7097/84868/115361/6039/3148/3105/7124/9466/64127/3140/8767/85236/2634/4049
GO:0048754	branching morphogenesis of an epithelial tube	136	0.526809	1.6303	0.0019396	0.0353439	0.0307911	2489	tags=32%, list=13%, signal=28%	54567/1909/7075/1605/4776/54922/2737/9500/4041/10413/441478/4089/157506/1906/7048/4233/54903/1739/3202/30812/4855/367/6926/10252/5241/1282/2247/255743/4613/2246/3911/1499/5727/25932/1969/90/5087/2719/3791/8945/2303/55366/5310
GO:0052548	regulation of endopeptidase activity	358	-0.543055	-1.51977	0.00196536	0.0357369	0.0311335	1831	tags=18%, list=10%, signal=16%	1476/7805/440068/7076/8772/10049/3476/4067/2597/4210/51107/10134/718/684/64170/5973/112399/8530/58484/355/1512/578/710/581/83464/6280/3965/637/9232/5720/23400/4898/408/5684/400410/5265/27166/5371/841/8837/6850/10018/6195/330/7124/6714/5696/5641/25816/8767/26999/834/9806/5721/114769/55655/939/27074/5698/3932/4318/356/2537/9447
GO:1901361	organic cyclic compound catabolic process	454	-0.510669	-1.45213	0.00201509	0.0365632	0.0318533	2315	tags=19%, list=12%, signal=17%	65110/10247/55571/219988/8761/30/11157/80198/8559/953/1677/1267/8635/3290/955/4343/51171/4904/8087/51092/124245/7186/3176/80149/51071/11332/79899/51170/11164/4869/978/27257/1593/246175/167227/23019/51025/550643/3162/272/56829/3669/53343/56267/581/8564/9567/6741/4849/23417/215/259307/2272/58511/65109/1774/1777/4245/4615/400410/85441/5580/6039/7133/4363/5393/51816/100/169355/644/140564/79670/65080/…
GO:0050832	defense response to fungus	35	-0.812471	-1.76801	0.00203278	0.0368058	0.0320647	2284	tags=37%, list=12%, signal=33%	6279/4353/64581/6688/2597/10578/64170/5336/6280/23406/338339/57817/26253
GO:0050774	negative regulation of dendrite morphogenesis	7	0.924457	1.79325	0.00204075	0.0368719	0.0321223	569	tags=43%, list=3%, signal=42%	3397/4776/5530
GO:0007411	axon guidance	208	0.481617	1.59898	0.00208855	0.0375763	0.0327359	2180	tags=24%, list=12%, signal=21%	7869/4858/56920/54538/10500/1605/3913/351/2737/4897/55740/54437/23768/1947/6259/4781/2050/4089/1948/10505/5797/23022/7976/6586/64855/80031/5362/729920/4854/4983/5979/2045/658/91584/54910/1123/1942/6387/9369/1400/3199/2043/3911/8997/5727/91624/1969/9048/57556/23114
GO:0002360	T cell lineage commitment	28	-0.835556	-1.78536	0.00208855	0.0375763	0.0327359	613	tags=29%, list=3%, signal=28%	4063/10538/114836/9760/6693/30009/50943/3594
GO:0051983	regulation of chromosome segregation	84	-0.708398	-1.73909	0.00209511	0.037615	0.0327697	2681	tags=42%, list=14%, signal=36%	7517/51143/79677/348654/701/55920/51434/22933/10783/8379/56984/286053/246184/9587/55743/9700/1062/157313/3550/9787/891/116028/10460/9232/11004/7272/11130/5347/9212/1063/699/56155/11065/10403/4288
GO:0060537	muscle tissue development	351	0.406782	1.42744	0.00215405	0.0385918	0.0336207	2511	tags=26%, list=13%, signal=23%	54567/10052/858/6909/23462/857/23493/5159/1465/4638/8324/8854/23363/57538/2274/5239/2627/57496/8470/2296/4208/60485/5530/657/10472/1073/10413/4089/2317/1756/1948/5318/9975/1906/57462/7049/3131/9096/4000/7048/4487/64855/1739/8531/26011/57493/1827/8736/26508/6443/30812/56999/6926/221662/4209/7528/10521/7026/7881/5350/2247/1829/10611/3235/28514/7168/4090/30008/56603/1499/5727/130497/6444/57158/4223/…
GO:0032700	negative regulation of interleukin-17 production	14	-0.900564	-1.82086	0.00216326	0.0386757	0.0336937	884	tags=36%, list=5%, signal=34%	7099/9466/3071/50943/3458
GO:0090049	regulation of cell migration involved in sprouting angiogenesis	37	0.723577	1.82121	0.00217137	0.0387395	0.0337493	867	tags=24%, list=5%, signal=23%	54567/57381/79812/10769/2624/9270/7057/29775/51564
GO:0097485	neuron projection guidance	209	0.480193	1.59658	0.00221739	0.0394778	0.0343925	2180	tags=24%, list=12%, signal=21%	7869/4858/56920/54538/10500/1605/3913/351/2737/4897/55740/54437/23768/1947/6259/4781/2050/4089/1948/10505/5797/23022/7976/6586/64855/80031/5362/729920/4854/4983/5979/2045/658/91584/54910/1123/1942/6387/9369/1400/3199/2043/3911/8997/5727/91624/1969/9048/57556/23114
GO:0032069	regulation of nuclease activity	22	-0.852016	-1.77756	0.0022239	0.039488	0.0344014	962	tags=36%, list=5%, signal=35%	4940/5580/3001/3148/5111/4939/8638/4938
GO:0018108	peptidyl-tyrosine phosphorylation	342	-0.538733	-1.4953	0.00222722	0.039488	0.0344014	1993	tags=20%, list=11%, signal=18%	8711/64581/9094/3570/2268/2242/1609/79705/6868/7294/79031/54892/4067/10006/54209/972/1436/64092/5912/57091/695/975/8826/7040/2322/353514/11006/5336/7535/5777/26228/3689/284114/3055/55359/5663/9961/7272/5580/3606/8798/6850/683/7124/6714/5771/64127/1445/3595/8767/5795/9833/10507/916/83666/3059/958/8651/3718/54625/3702/7273/3932/2209/653361/941/3458
GO:0030890	positive regulation of B cell proliferation	36	-0.808981	-1.75767	0.00223752	0.0395412	0.0344477	1724	tags=42%, list=9%, signal=38%	7293/148022/972/975/7099/84433/100/683/4773/3071/958/54440/10673/115352/952
GO:0060402	calcium ion transport into cytosol	145	-0.633446	-1.64449	0.00224107	0.0395412	0.0344477	2132	tags=26%, list=11%, signal=23%	57192/5788/7009/255231/596/1193/6375/1236/844/5025/4067/5026/80024/7226/1535/59341/11151/578/581/9446/5336/5777/51393/5371/1729/808/6261/2829/5027/84959/3932/5031/1234/356/3627/6373/4283
GO:0002688	regulation of leukocyte chemotaxis	113	-0.66375	-1.67505	0.00224745	0.0395412	0.0344477	1930	tags=28%, list=10%, signal=26%	3570/6375/1236/6688/6868/4354/4067/972/1436/80024/5879/59341/26228/63940/3965/5880/1240/811/56833/284114/1230/683/199/57118/64127/5641/3071/6504/6846/2841/3627/10563
GO:0003214	cardiac left ventricle morphogenesis	13	0.855167	1.82652	0.00224876	0.0395412	0.0344477	1000	tags=31%, list=5%, signal=29%	23493/1363/4089/7048
GO:0045348	positive regulation of MHC class II biosynthetic process	9	-0.930105	-1.77648	0.00225735	0.0396104	0.034508	884	tags=44%, list=5%, signal=42%	7099/113277/4261/3458
GO:0051209	release of sequestered calcium ion into cytosol	106	-0.682523	-1.71024	0.00226577	0.0396765	0.0345656	339	tags=18%, list=2%, signal=18%	7226/1535/11151/581/9446/5336/5777/1729/808/6261/2829/84959/3932/5031/1234/356/3627/6373/4283
GO:0019441	tryptophan catabolic process to kynurenine	5	-0.966026	-1.67388	0.00227297	0.039721	0.0346044	525	tags=60%, list=3%, signal=58%	169355/8942/3620
GO:0045601	regulation of endothelial cell differentiation	35	0.721767	1.81061	0.00227968	0.0397569	0.0346356	1231	tags=26%, list=7%, signal=24%	3397/1003/23236/182/81575/7414/118/4855/94
GO:0043373	CD4-positive, alpha-beta T cell lineage commitment	21	-0.862716	-1.79635	0.00228817	0.0398236	0.0346937	613	tags=38%, list=3%, signal=37%	4063/10538/114836/9760/6693/30009/50943/3594
GO:0061448	connective tissue development	230	0.450777	1.51126	0.002294	0.0398437	0.0347113	4063	tags=42%, list=22%, signal=33%	947/5159/871/2737/2487/25987/283078/4041/3213/7067/4856/4208/657/4781/10424/54928/6615/2690/11173/1906/23314/7048/4487/3491/3202/30812/9451/94/64641/2202/658/4209/59/5745/5396/4054/2247/4613/81792/2828/7481/7059/4090/79068/1499/1490/81029/130497/656/85301/5914/8817/6474/2303/2648/960/8195/5310/80310/4015/5781/3696/654/651/129642/10891/659/11145/2121/7482/8200/9658/4086/5744/51320/84649/65985/6591…
GO:0003181	atrioventricular valve morphogenesis	23	0.803685	1.8776	0.00231527	0.0401314	0.0349619	1518	tags=52%, list=8%, signal=48%	23462/23493/657/10439/4089/6659/7048/6586/4091/3491/26508/1942
GO:0035912	dorsal aorta morphogenesis	8	0.922888	1.83394	0.00233378	0.0403701	0.0351699	577	tags=50%, list=3%, signal=48%	54567/23462/23493/657
GO:0003151	outflow tract morphogenesis	69	0.632122	1.74893	0.00235876	0.0406972	0.0354548	1211	tags=25%, list=6%, signal=23%	54345/6909/23493/64321/182/55742/2627/2296/4208/657/3280/4089/7049/7048/4091/26508/6926
GO:0060711	labyrinthine layer development	42	0.70319	1.77887	0.00236223	0.0406972	0.0354548	1265	tags=14%, list=7%, signal=13%	51294/23462/23493/3280/3491/677
GO:0042733	embryonic digit morphogenesis	54	0.657171	1.71707	0.00238866	0.0410375	0.0357513	2145	tags=37%, list=11%, signal=33%	6909/1889/2737/51776/4041/657/54928/4089/27077/9742/54903/4487/6926/7289/221322/4613/1499/130497/341640/8323
GO:0048302	regulation of isotype switching to IgG isotypes	11	-0.915398	-1.80874	0.00239161	0.0410375	0.0357513	379	tags=36%, list=2%, signal=36%	9466/958/30009/50943
GO:0097696	receptor signaling pathway via STAT	133	-0.645307	-1.66269	0.00242074	0.041454	0.0361142	581	tags=11%, list=3%, signal=11%	3606/7124/5771/3455/6775/83666/3059/958/8651/3718/9111/54625/6772/57817/3458
GO:0019439	aromatic compound catabolic process	427	-0.528455	-1.5033	0.00243548	0.0415435	0.0361922	2315	tags=19%, list=12%, signal=17%	65110/10247/55571/219988/8761/30/11157/80198/8559/953/1677/1267/8635/955/4343/4904/8087/51092/124245/7186/3176/80149/51071/11332/79899/11164/4869/978/27257/246175/167227/23019/51025/550643/3162/272/56829/3669/53343/56267/581/8564/9567/6741/4849/23417/215/259307/2272/58511/65109/1774/1777/4245/4615/400410/85441/5580/6039/7133/4363/5393/51816/100/169355/644/140564/79670/65080/200316/27350/25939/894…
GO:1903430	negative regulation of cell maturation	6	0.950319	1.78288	0.00243571	0.0415435	0.0361922	75	tags=17%, list=0%, signal=17%	1910
GO:1902414	protein localization to cell junction	91	0.589179	1.70661	0.00244374	0.0415973	0.036239	1133	tags=14%, list=6%, signal=13%	160622/1003/158866/83700/1605/9912/2239/7414/10979/4130/1739/5602/57493
GO:0001946	lymphangiogenesis	17	0.82661	1.81364	0.0024554	0.0417124	0.0363393	2778	tags=76%, list=15%, signal=65%	54345/7075/161198/2296/2324/5784/94/93/1969/5532/2303/7424/659
GO:0043029	T cell homeostasis	36	-0.805493	-1.75009	0.0024715	0.0419025	0.0365049	1953	tags=50%, list=10%, signal=45%	596/8772/10312/11035/355/11151/581/9133/3965/55012/27240/836/3559/10018/3071/3718/84636/50943
GO:0060401	cytosolic calcium ion transport	166	-0.616718	-1.61493	0.00255175	0.0431772	0.0376154	2132	tags=25%, list=11%, signal=22%	57192/5788/7009/255231/10939/596/1193/6375/1236/844/5025/4067/5664/5026/80024/7226/1535/59341/11151/578/581/9446/5336/5777/51393/10367/5371/1729/55013/808/6261/2829/5027/84959/3932/5031/1234/356/3627/6373/4283
GO:0036303	lymph vessel morphogenesis	22	0.789437	1.80842	0.00260225	0.0439445	0.0382838	2778	tags=68%, list=15%, signal=58%	54345/7075/161198/2296/2324/5784/94/93/79987/1969/5532/2303/5310/7424/659
GO:0002363	alpha-beta T cell lineage commitment	23	-0.849527	-1.77751	0.00262154	0.0441829	0.0384915	613	tags=35%, list=3%, signal=34%	4063/10538/114836/9760/6693/30009/50943/3594
GO:0034142	toll-like receptor 4 signaling pathway	37	-0.799712	-1.75365	0.00263031	0.0442432	0.0385441	1665	tags=38%, list=9%, signal=35%	4067/54209/3654/118788/9258/10062/7099/23643/8767/3430/9111/388325/79931/4938
GO:0098813	nuclear chromosome segregation	256	-0.566045	-1.53485	0.00270187	0.0453573	0.0395147	3077	tags=30%, list=16%, signal=26%	1060/9918/7756/128866/114799/79643/27436/151648/25836/200942/113130/998/7517/51547/51143/348654/83540/84250/701/55920/57082/80198/51434/5119/22933/9555/55143/25978/10783/8379/898/10051/54892/56984/286053/246184/9587/24137/55743/9700/1062/26993/3837/10734/49856/3550/130951/9787/29127/891/116028/10460/9985/9232/4751/11004/90417/7153/7272/25936/1731/23636/64151/2177/10615/11130/5347/9212/1063/699/51…
GO:0001916	positive regulation of T cell mediated cytotoxicity	27	-0.825207	-1.74992	0.00283601	0.0475157	0.041395	2130	tags=59%, list=11%, signal=53%	5788/51571/910/6375/8772/3122/912/3123/3133/3134/3105/3106/3140/567/3594/3135
GO:0002281	macrophage activation involved in immune response	19	-0.875912	-1.79358	0.00290048	0.0483407	0.0421138	1753	tags=58%, list=9%, signal=53%	7305/148022/54209/5336/8291/2896/84868/6850/3430/9111/3458
GO:0061138	morphogenesis of a branching epithelium	167	0.504751	1.62654	0.002901	0.0483407	0.0421138	2686	tags=30%, list=14%, signal=26%	54567/1909/7075/5154/1605/4776/54922/2737/9500/4041/10413/441478/4089/59277/157506/1906/7048/4233/54903/1739/3202/30812/4855/367/6926/10252/5241/1282/2247/255743/4613/2246/3911/6663/1499/5727/6422/25932/1969/90/5087/2719/3791/8945/2303/55366/5310/10512/3845/2252
GO:1903707	negative regulation of hemopoiesis	92	-0.692931	-1.71704	0.00290625	0.0483407	0.0421138	1070	tags=21%, list=6%, signal=20%	11006/28959/7099/714/864/3635/5771/3398/10875/8651/3718/84959/30009/3659/50943/10859/3135/1493/3902
GO:0050731	positive regulation of peptidyl-tyrosine phosphorylation	169	-0.616216	-1.61576	0.00290793	0.0483407	0.0421138	2144	tags=24%, list=11%, signal=21%	920/5788/1636/8764/64581/9094/3570/1609/79705/6868/4067/10006/54209/972/1436/57091/975/8826/7040/2322/353514/5336/26228/3606/6850/7124/6714/64127/8767/5795/10507/916/83666/3059/958/54625/2209/653361/941/3458
GO:1902106	negative regulation of leukocyte differentiation	90	-0.693645	-1.71174	0.00294719	0.048898	0.0425993	1070	tags=21%, list=6%, signal=20%	11006/28959/7099/714/864/3635/5771/3398/10875/8651/3718/84959/30009/3659/50943/10859/3135/1493/3902
GO:0043369	CD4-positive or CD8-positive, alpha-beta T cell lineage commitment	23	-0.845782	-1.76967	0.00298522	0.0492945	0.0429447	613	tags=35%, list=3%, signal=34%	4063/10538/114836/9760/6693/30009/50943/3594
GO:0045995	regulation of embryonic development	56	0.65694	1.73431	0.00298737	0.0492945	0.0429447	2063	tags=30%, list=11%, signal=27%	154796/3910/23236/64321/1605/3643/3280/27031/9096/90102/64855/26011/23187/3911/1499/130497/79816
GO:1903044	protein localization to membrane raft	7	0.918231	1.78117	0.00298866	0.0492945	0.0429447	133	tags=29%, list=1%, signal=28%	857/10858
GO:0043542	endothelial cell migration	207	0.4638	1.53384	0.0029942	0.0492945	0.0429447	1680	tags=22%, list=9%, signal=20%	3397/54567/154796/54345/285/1003/57381/79812/10769/2624/9564/1012/153090/11156/161198/4856/23328/2324/4208/64094/9270/493/2050/6678/7057/29775/1948/1906/51564/5797/27086/4233/2260/4846/56999/94/2013/10000/1960/1942/7026/8613/2247/2246/11167
GO:0032102	negative regulation of response to external stimulus	350	-0.533085	-1.48574	0.00305815	0.0502503	0.0437773	1125	tags=16%, list=6%, signal=15%	710/65078/10062/90268/103/3123/4940/26228/3965/56833/3133/2896/3055/84166/79626/3134/3821/84868/140885/5580/7133/5800/3559/100/2629/313/6850/199/3105/7124/6714/5771/64127/3106/10225/10507/10875/10906/2811/25939/9111/4277/54625/197358/114769/84959/116443/6737/50943/10859/2841/3135/4938/57817/10563
GO:1901657	glycosyl compound metabolic process	79	-0.700947	-1.7045	0.0030688	0.0503283	0.0438453	1263	tags=24%, list=7%, signal=23%	55347/978/10327/5634/2517/2990/51251/4668/51816/100/2629/140564/200316/27350/9582/1890/60489/164668/200315
GO:0002544	chronic inflammatory response	16	-0.888556	-1.82074	0.00311716	0.0509268	0.0443667	1045	tags=50%, list=6%, signal=47%	6280/8876/201294/7124/7412/50943/4049/10563
GO:0052547	regulation of peptidase activity	385	-0.524193	-1.47243	0.00311723	0.0509268	0.0443667	2615	tags=24%, list=14%, signal=21%	11047/409/1378/84630/23786/8740/9966/1612/10541/65264/284293/6279/720/1471/5345/375484/721/221476/2876/65992/7023/64581/5272/1476/7805/440068/7076/8772/10049/3476/4067/2597/4210/51107/10134/718/65018/684/64170/5973/112399/23198/8530/58484/355/1512/578/710/581/83464/6280/23145/3965/637/9232/5720/23400/4898/2896/408/5684/400410/5265/27166/5371/841/8837/6850/10018/6195/330/7124/6714/5696/5641/25816/…
GO:0018212	peptidyl-tyrosine modification	345	-0.537797	-1.49484	0.00315689	0.0514761	0.0448452	1993	tags=20%, list=11%, signal=18%	8711/64581/9094/3570/2268/2242/8459/1609/79705/6868/7294/79031/54892/4067/10006/54209/972/1436/64092/5912/57091/695/975/8826/7040/2322/353514/11006/5336/7535/5777/26228/3689/284114/3055/55359/5663/9961/7272/5580/3606/8798/6850/683/7124/6714/5771/64127/1445/3595/8767/5795/9833/10507/916/83666/3059/958/8651/3718/54625/3702/7273/3932/2209/653361/941/3458
GO:0032607	interferon-alpha production	26	-0.825924	-1.7433	0.00320324	0.0520327	0.0453302	1405	tags=38%, list=7%, signal=36%	51311/57506/3665/7099/84868/8767/64135/9111/197358/6772
GO:0032647	regulation of interferon-alpha production	26	-0.825924	-1.7433	0.00320324	0.0520327	0.0453302	1405	tags=38%, list=7%, signal=36%	51311/57506/3665/7099/84868/8767/64135/9111/197358/6772
GO:0033045	regulation of sister chromatid segregation	68	-0.716435	-1.70401	0.00321469	0.0521196	0.0454058	1826	tags=35%, list=10%, signal=32%	10783/8379/56984/286053/246184/9587/55743/9700/1062/3550/9787/891/116028/10460/9232/7272/11130/5347/9212/1063/699/56155/11065/10403
GO:0090278	negative regulation of peptide hormone secretion	39	0.701345	1.75748	0.00324126	0.0524505	0.0456942	713	tags=23%, list=4%, signal=22%	3745/5071/3667/9448/4856/5530/3033/3625/150
GO:0050730	regulation of peptidyl-tyrosine phosphorylation	233	-0.567212	-1.53211	0.00325609	0.0525907	0.0458163	2144	tags=23%, list=11%, signal=21%	920/5788/1636/8764/64581/9094/3570/1609/79705/6868/79031/54892/4067/10006/54209/972/1436/64092/5912/57091/975/8826/7040/2322/353514/11006/5336/5777/26228/3689/284114/5663/9961/5580/3606/6850/683/7124/6714/5771/64127/8767/5795/10507/916/83666/3059/958/8651/54625/2209/653361/941/3458
GO:0086070	SA node cell to atrial cardiac muscle cell communication	9	0.888601	1.78436	0.003289	0.053022	0.046192	202	tags=33%, list=1%, signal=33%	10052/55800/776
GO:0051282	regulation of sequestering of calcium ion	109	-0.680054	-1.70974	0.00330042	0.0531057	0.0462649	339	tags=17%, list=2%, signal=17%	7226/1535/11151/581/9446/5336/5777/1729/808/6261/2829/84959/3932/5031/1234/356/3627/6373/4283
GO:0035907	dorsal aorta development	10	0.903926	1.87488	0.00332935	0.0534703	0.0465825	577	tags=40%, list=3%, signal=39%	54567/23462/23493/657
GO:0045730	respiratory burst	34	-0.796686	-1.73261	0.003348	0.0536687	0.0467554	2298	tags=59%, list=12%, signal=52%	3493/4353/64581/11221/54209/5879/1535/654817/4688/5880/56833/2896/3055/79415/57118/5293/1536/1043/654816/653361
GO:0021892	cerebral cortex GABAergic interneuron differentiation	10	0.903387	1.87376	0.00337123	0.0539397	0.0469915	61	tags=10%, list=0%, signal=10%	26468
GO:0046596	regulation of viral entry into host cell	38	-0.789204	-1.74016	0.00343776	0.0549012	0.0478291	2144	tags=42%, list=11%, signal=37%	920/10346/5034/972/8724/81559/4061/3123/3965/7726/8519/10475/4261/9830/6737/2219
GO:0021853	cerebral cortex GABAergic interneuron migration	5	0.945877	1.69174	0.00346232	0.05519	0.0480808	61	tags=20%, list=0%, signal=20%	26468
GO:0042045	epithelial fluid transport	10	0.902701	1.87234	0.00349686	0.0556367	0.0484699	839	tags=30%, list=4%, signal=29%	358/1910/1906
GO:0060759	regulation of response to cytokine stimulus	137	-0.628833	-1.62068	0.00356761	0.0566566	0.0493585	1879	tags=28%, list=10%, signal=25%	7186/7805/6868/9636/8772/7294/54209/972/6773/3654/57506/3665/166/10062/90268/103/5777/4940/26228/1540/7099/84166/7097/841/6850/2672/5771/8767/83666/64135/834/81030/8651/25939/54625/114769/146722/4938
GO:0048705	skeletal system morphogenesis	201	0.476267	1.56129	0.00361088	0.0572371	0.0498642	2888	tags=30%, list=15%, signal=26%	3204/3205/4188/3234/871/2737/25987/4041/3213/7067/2296/4208/8575/6259/54928/2690/157506/23314/3221/9742/7048/51715/4487/1739/2260/3202/6939/658/4209/5396/4054/7289/4613/3199/7059/3235/56603/1499/1490/6422/130497/4664/6899/54475/85301/5914/8817/6474/3037/6497/2303/5310/654/3225/7010/55112/3214/659/59338/3216/4057
GO:0070232	regulation of T cell apoptotic process	30	-0.820922	-1.73438	0.00364232	0.0576284	0.0502051	1414	tags=43%, list=8%, signal=40%	11035/171558/29126/81704/3965/6482/27166/100/5588/3718/939/5133/3620
GO:0097529	myeloid leukocyte migration	190	-0.599386	-1.5947	0.0036542	0.0576905	0.0502591	2041	tags=24%, list=11%, signal=22%	101/255231/57580/3570/6375/1236/6688/4354/5025/4067/54209/972/1436/6355/5879/59341/391/975/120425/6280/9948/26228/5880/1240/56833/3689/1230/4615/140885/7409/5800/6850/683/199/57118/64127/5641/5293/3071/6504/399/6846/3627/6373/4283/10563
GO:0050858	negative regulation of antigen receptor-mediated signaling pathway	28	-0.822897	-1.75831	0.00366186	0.0576905	0.0502591	381	tags=54%, list=2%, signal=53%	868/933/23228/7805/9404/1845/11006/5777/5771/5795/4068/53347/2633/115352/84174
GO:0010232	vascular transport	84	0.579907	1.66723	0.00366654	0.0576905	0.0502591	2917	tags=38%, list=16%, signal=32%	482/10060/64849/3643/6567/948/81031/54407/493/53919/23446/8884/57419/6508/6505/8671/552/6584/6517/1244/6558/5243/9194/114134/2697/3953/6542/477/3764/6581/54716/6526
GO:0046850	regulation of bone remodeling	46	-0.750623	-1.69563	0.00373725	0.0586948	0.0511341	1312	tags=26%, list=7%, signal=24%	760/133522/537/54849/6850/6714/3635/1445/5027/84959/952/57817
GO:0035115	embryonic forelimb morphogenesis	29	0.748678	1.81465	0.00378531	0.0591964	0.051571	2268	tags=45%, list=12%, signal=39%	3205/8854/8434/775/157506/23322/4487/6926/3235/1499/130497/2019/6474
GO:0046676	negative regulation of insulin secretion	36	0.719618	1.81688	0.00378934	0.0591964	0.051571	713	tags=25%, list=4%, signal=24%	3745/5071/3667/9448/4856/5530/3033/3625/150
GO:0086067	AV node cell to bundle of His cell communication	10	0.90101	1.86884	0.00379001	0.0591964	0.051571	674	tags=30%, list=4%, signal=29%	6330/10052/775
GO:0001562	response to protozoan	22	-0.840744	-1.75404	0.00380084	0.0592569	0.0516238	1470	tags=36%, list=8%, signal=34%	3394/283234/4615/115361/10538/958/2634/116071
GO:0086100	endothelin receptor signaling pathway	7	0.913047	1.77111	0.0038131	0.0593397	0.0516959	970	tags=71%, list=5%, signal=68%	1909/1910/9564/1906/8412
GO:0060558	regulation of calcidiol 1-monooxygenase activity	7	-0.945959	-1.74925	0.003837	0.0596028	0.0519251	432	tags=43%, list=2%, signal=42%	7124/2672/3458
GO:1905207	regulation of cardiocyte differentiation	26	0.745794	1.76581	0.00394189	0.0611208	0.0532476	2520	tags=46%, list=13%, signal=40%	23493/64321/8324/2627/4208/4089/1948/144165/28514/1956/2648/2852
GO:0007422	peripheral nervous system development	79	0.573092	1.63307	0.00395302	0.0611821	0.053301	2428	tags=33%, list=13%, signal=29%	1910/1605/3913/5376/5274/8506/30812/57716/91584/2947/163175/1960/576/10397/3235/6663/208/4664/4915/9048/23114/4763/6497/3691/57211/79152
GO:0032623	interleukin-2 production	60	-0.730927	-1.70768	0.00400307	0.0616344	0.053695	665	tags=27%, list=4%, signal=26%	64170/11326/11006/5336/84868/84433/64127/5588/8767/916/54440/30009/50943/2633/3902/941
GO:0032663	regulation of interleukin-2 production	60	-0.730927	-1.70768	0.00400307	0.0616344	0.053695	665	tags=27%, list=4%, signal=26%	64170/11326/11006/5336/84868/84433/64127/5588/8767/916/54440/30009/50943/2633/3902/941
GO:0045746	negative regulation of Notch signaling pathway	33	0.736672	1.83862	0.00401107	0.0616344	0.053695	1088	tags=24%, list=6%, signal=23%	54567/23462/23493/2624/23555/441478/56892/64855
GO:0002507	tolerance induction	27	-0.814038	-1.72623	0.00401115	0.0616344	0.053695	1665	tags=52%, list=9%, signal=47%	4067/55113/10288/11006/29126/29851/3965/3133/84868/3559/3106/916/50943/3135
GO:0086010	membrane depolarization during action potential	32	0.730566	1.83069	0.0040338	0.0617286	0.0537771	2834	tags=47%, list=15%, signal=40%	6330/55800/776/775/6335/287/6329/7871/6327/781/477/8912/11280/783/288
GO:0010819	regulation of T cell chemotaxis	14	-0.88684	-1.79311	0.0040351	0.0617286	0.0537771	161	tags=29%, list=1%, signal=28%	284114/6846/3627/10563
GO:0042659	regulation of cell fate specification	13	0.842151	1.79872	0.004039	0.0617286	0.0537771	1679	tags=54%, list=9%, signal=49%	64321/8324/657/367/8543/2247/7481
GO:0086064	cell communication by electrical coupling involved in cardiac conduction	24	0.775962	1.82029	0.0040871	0.062352	0.0543202	807	tags=29%, list=4%, signal=28%	10052/482/3270/857/476/775/5318
GO:0150104	transport across blood-brain barrier	83	0.577737	1.65975	0.00410526	0.062436	0.0543934	2917	tags=37%, list=16%, signal=32%	482/10060/64849/3643/6567/948/81031/54407/493/53919/23446/8884/57419/6508/6505/8671/552/6584/6517/1244/6558/5243/9194/114134/3953/6542/477/3764/6581/54716/6526
GO:0051306	mitotic sister chromatid separation	64	-0.711979	-1.67791	0.00411204	0.062436	0.0543934	1826	tags=34%, list=10%, signal=31%	10783/8379/56984/286053/246184/9587/9700/1062/3550/9787/891/10460/9232/7272/11130/5347/9212/1063/699/56155/11065/10403
GO:0060828	regulation of canonical Wnt signaling pathway	233	0.428422	1.43493	0.00411457	0.062436	0.0543934	3941	tags=36%, list=21%, signal=29%	8322/857/5071/64321/9580/22881/2737/2487/153090/27122/8324/7088/1896/25937/3487/8434/10413/441478/27031/6934/63977/25805/79971/6659/9096/7089/54903/169200/23189/57664/27303/1500/8607/65981/144165/2247/7481/130574/6663/1452/83595/6422/79816/1956/54475/1454/8323/2719/79960/84133/26524/8945/55366/6788/2010/63923/3489/10076/252839/8629/6591/139285/6907/85407/5218/7474/84870/8549/55959/84327/7320/6657…
GO:0042554	superoxide anion generation	38	-0.785953	-1.73299	0.00413108	0.0625752	0.0545146	2191	tags=42%, list=12%, signal=37%	54/64581/7305/2771/84329/1535/654817/7040/4688/3689/3684/5580/6850/1536/654816/653361
GO:0048638	regulation of developmental growth	289	0.420916	1.43898	0.00415331	0.0626434	0.054574	2544	tags=25%, list=14%, signal=22%	57611/7869/6909/56920/23236/8835/23493/5071/10500/32/1627/3643/351/2017/4897/54437/23327/2627/2296/4208/60485/657/10439/10413/6259/9706/2690/1906/8292/7049/10505/7048/4131/6857/9856/80031/8531/367/2045/91584/7528/54910/81565/6387/57731/57678/2247/57154/28514/79068/5802/5727/9175/2258/22999/57142/57556/8766/158376/56963/2307/5600/26524/4137/2303/55841/8195/5728/2697/6788/1848
GO:0072001	renal system development	286	0.416187	1.42517	0.00415331	0.0626434	0.054574	2320	tags=28%, list=12%, signal=25%	5420/285/64321/947/25959/203286/5154/5159/54806/3913/23371/2737/9500/3399/182/9863/8854/10272/3675/25937/2296/4208/3280/11020/57545/10413/27031/4089/157506/8516/6659/9096/7466/23322/90780/1739/4091/26508/30812/9510/5979/2045/10252/29927/384/445/59/1282/4811/221322/4774/2247/255743/26108/2828/2246/7481/403/28514/4090/2043/3911/56603/1499/5727/6422/130497/5455/3976/28999/341640/54475/2028/5087/2719…
GO:0031589	cell-substrate adhesion	342	0.400526	1.4075	0.00415762	0.0626434	0.054574	2505	tags=27%, list=13%, signal=24%	3397/482/3204/285/8322/81848/3672/3655/947/83700/55901/133584/1605/3913/10391/1012/5796/2017/51754/8324/395/182/3679/1896/50509/948/4739/55742/9448/3675/7414/9270/55966/10979/7057/59277/2824/8516/55679/8751/22998/10675/90102/340533/3915/4091/3491/3678/23189/56999/9344/94/1307/2013/8910/1942/4811/11170/255743/81792/4241/1398/7059/30008/3911/1499/1490/6695/4059/6422/3673/8874/2523/10085/1842/7450/8…
GO:0070977	bone maturation	25	-0.823501	-1.72422	0.00421415	0.0632948	0.0551415	285	tags=12%, list=2%, signal=12%	6261/10507/29887
GO:0050673	epithelial cell proliferation	366	0.396247	1.39282	0.00421569	0.0632948	0.0551415	2743	tags=25%, list=15%, signal=22%	3397/54567/858/187/7075/1910/58189/857/947/2624/1012/9500/5796/153090/8324/135228/8854/4856/3487/2324/4208/9270/60485/657/3280/10413/441478/4781/6678/7057/6934/7049/5797/55679/6431/90780/3915/1739/2260/3202/367/599/2277/94/2152/677/5241/10000/1960/6387/7026/10468/2247/2246/81285/1030/1499/7857/5727/55333/6422/130497/2523/1969/6899/1956/57142/91862/5578/2719/3791/51162/3037/4763/168667/9420/8945/5…
GO:0010835	regulation of protein ADP-ribosylation	9	-0.922147	-1.76128	0.00426814	0.0639695	0.0557294	106	tags=33%, list=1%, signal=33%	26277/7453/3458
GO:0002676	regulation of chronic inflammatory response	5	-0.957599	-1.65928	0.00428941	0.0641755	0.0559088	432	tags=60%, list=2%, signal=59%	7124/50943/4049
GO:0002369	T cell cytokine production	33	-0.813621	-1.76146	0.00430988	0.0642564	0.0559793	1150	tags=33%, list=6%, signal=31%	975/11006/3134/7133/3606/3105/6504/54440/567/30009/50943
GO:0002724	regulation of T cell cytokine production	33	-0.813621	-1.76146	0.00430988	0.0642564	0.0559793	1150	tags=33%, list=6%, signal=31%	975/11006/3134/7133/3606/3105/6504/54440/567/30009/50943
GO:0030510	regulation of BMP signaling pathway	86	0.564559	1.62326	0.00436756	0.0650027	0.0566295	4418	tags=44%, list=23%, signal=34%	1003/23090/10272/3675/3280/4089/25805/4487/4091/3491/94/348093/8646/10468/57154/11167/6422/63893/56963/2719/168667/6497/4756/10140/659/8200/64388/6664/7474/57045/3209/91851/28996/51232/5654/23111/51496/2200
GO:0043931	ossification involved in bone maturation	22	-0.837537	-1.74735	0.00440896	0.0655045	0.0570666	285	tags=14%, list=2%, signal=13%	6261/10507/29887
GO:0003190	atrioventricular valve formation	7	0.909288	1.76382	0.00443266	0.0657421	0.0572736	709	tags=57%, list=4%, signal=55%	23462/23493/10439/4089
GO:0035329	hippo signaling	39	0.692288	1.73478	0.00446628	0.0661257	0.0576078	806	tags=23%, list=4%, signal=22%	154796/51421/126374/8463/25937/79817/60485/10413/154810
GO:0045124	regulation of bone resorption	39	-0.779337	-1.72334	0.00453551	0.0670344	0.0583994	1312	tags=31%, list=7%, signal=29%	760/133522/537/54849/6850/6714/3635/1445/5027/84959/952/57817
GO:0051452	intracellular pH reduction	42	-0.762471	-1.69318	0.004579	0.0675601	0.0588574	1963	tags=43%, list=10%, signal=38%	8992/596/535/10312/760/51463/7879/9114/147007/56833/2896/51606/84317/10159/5538/84679/55647/356
GO:0008593	regulation of Notch signaling pathway	86	0.560696	1.61215	0.0046226	0.0680855	0.0593151	1245	tags=20%, list=7%, signal=19%	54567/23462/23493/2624/182/4856/23555/9270/3280/10413/441478/56892/64855/3714/4846/374887/22905
GO:1904936	interneuron migration	6	0.940958	1.76532	0.00464008	0.0682251	0.0594368	61	tags=17%, list=0%, signal=17%	26468
GO:0007219	Notch signaling pathway	157	0.491939	1.5693	0.00467096	0.0685611	0.0597294	1284	tags=21%, list=7%, signal=20%	54567/6909/23462/23493/2624/351/11156/23090/182/1004/4856/8470/2296/23555/9270/55534/54492/3280/10413/441478/6615/7048/56892/64855/3714/55759/26508/4846/4855/374887/22905/1272/4854
GO:0001822	kidney development	277	0.413843	1.41576	0.00470875	0.068997	0.0601092	2320	tags=27%, list=12%, signal=24%	5420/285/64321/947/25959/203286/5154/5159/54806/3913/23371/2737/9500/3399/182/9863/8854/10272/3675/25937/2296/4208/3280/11020/57545/10413/27031/4089/157506/8516/6659/7466/23322/90780/1739/4091/26508/30812/9510/5979/2045/10252/29927/384/445/59/4811/221322/2247/255743/26108/2828/2246/7481/403/28514/4090/2043/3911/56603/1499/5727/6422/130497/5455/3976/28999/341640/54475/2028/5087/2719/5914/3037/4763…
GO:0006471	protein ADP-ribosylation	34	-0.784502	-1.70611	0.00477013	0.0697765	0.0607883	1220	tags=24%, list=6%, signal=22%	57097/26277/64761/84875/83666/54625/7453/3458
GO:0045953	negative regulation of natural killer cell mediated cytotoxicity	18	-0.856686	-1.7556	0.00485353	0.0708748	0.0617451	1245	tags=56%, list=7%, signal=52%	3824/3965/3133/3134/3821/84868/3105/3106/10859/3135
GO:0034767	positive regulation of ion transmembrane transport	153	-0.610844	-1.59638	0.00488966	0.071225	0.0620502	1181	tags=12%, list=6%, signal=12%	3779/2539/581/9446/5336/7114/246329/5724/5663/154/10008/808/5027/1520/5031/3627/6373/3458/4283
GO:0042832	defense response to protozoan	21	-0.84309	-1.75549	0.00490351	0.071225	0.0620502	1470	tags=38%, list=8%, signal=35%	3394/283234/4615/115361/10538/958/2634/116071
GO:0001755	neural crest cell migration	53	0.62685	1.63139	0.00490827	0.071225	0.0620502	2132	tags=30%, list=11%, signal=27%	7869/56920/1910/10500/54437/1947/10505/80031/30812/5979/54910/3911/6663/6899/90/57556
GO:0045346	regulation of MHC class II biosynthetic process	14	-0.883262	-1.78588	0.00491092	0.071225	0.0620502	884	tags=29%, list=5%, signal=27%	7099/113277/4261/3458
GO:0140014	mitotic nuclear division	276	-0.55653	-1.52707	0.00493623	0.0714706	0.0622642	2826	tags=29%, list=15%, signal=25%	79643/27436/151648/8877/25836/200942/113130/998/7517/51547/51143/940/348654/83540/54461/84250/701/4605/84687/80346/23113/51434/10201/5119/22933/9555/55143/25978/79866/10783/8379/10051/54892/56984/286053/246184/9587/995/24137/9700/1062/26993/3837/157313/49856/3550/9787/29127/891/10460/9150/9985/3832/9232/4751/11004/90417/7272/25936/126731/23636/64151/9585/10615/22974/11130/5347/6790/9212/1063/699/…
GO:0002476	antigen processing and presentation of endogenous peptide antigen via MHC class Ib	5	-0.954811	-1.65445	0.00498685	0.0720812	0.0627961	800	tags=80%, list=4%, signal=77%	3133/3134/6891/3135
GO:0002064	epithelial cell development	207	0.451575	1.49341	0.00511395	0.0737931	0.0642875	1444	tags=16%, list=8%, signal=15%	5420/54345/1003/54538/23236/5138/10411/1306/57835/3913/182/9863/7414/10152/10413/2317/631/286451/23022/26084/4233/9575/118/3202/57493/30812/4855/367/4301/7111/2355/59/5241/2947
GO:1902099	regulation of metaphase/anaphase transition of cell cycle	61	-0.717185	-1.67993	0.00513923	0.0740328	0.0644963	1826	tags=34%, list=10%, signal=31%	10783/8379/56984/286053/246184/9587/55743/9700/1062/3550/9787/891/7272/11130/5347/9212/1063/699/56155/11065/10403
GO:0001776	leukocyte homeostasis	84	-0.681274	-1.6725	0.00515248	0.0740984	0.0645535	1953	tags=36%, list=10%, signal=32%	596/10603/139818/55619/6868/8772/4067/55113/972/10312/11035/355/11151/578/581/2322/9133/3965/55012/27240/836/3559/100/10018/5293/3071/3718/84636/50943/10673
GO:0032835	glomerulus development	56	0.642141	1.69524	0.00516502	0.0741537	0.0646017	2682	tags=43%, list=14%, signal=37%	5420/285/947/5159/3913/182/9863/25937/2296/4208/3280/26508/5979/59/4811/2828/130497/28999/2028/2303/55366/80310/9788/7010
GO:0086002	cardiac muscle cell action potential involved in contraction	45	0.652041	1.65948	0.00520062	0.0745393	0.0649376	2788	tags=51%, list=15%, signal=44%	6330/10052/55800/857/776/476/23327/775/5318/1739/23171/3781/1829/287/3741/6327/781/2697/2257/6640/3752/3764/783
GO:0086012	membrane depolarization during cardiac muscle cell action potential	19	0.77438	1.73709	0.00521945	0.0746385	0.065024	674	tags=21%, list=4%, signal=20%	6330/55800/776/775
GO:0035136	forelimb morphogenesis	36	0.709289	1.7908	0.00522678	0.0746385	0.065024	2268	tags=39%, list=12%, signal=34%	3205/8854/8434/775/157506/23322/4487/6926/3235/1499/130497/2019/546/6474
GO:1905818	regulation of chromosome separation	68	-0.70576	-1.67862	0.0052338	0.0746385	0.065024	1826	tags=34%, list=10%, signal=31%	10783/8379/56984/286053/246184/9587/55743/9700/1062/3550/9787/891/10460/9232/7272/11130/5347/9212/1063/699/56155/11065/10403
GO:0030225	macrophage differentiation	46	-0.741541	-1.67511	0.0052546	0.0747031	0.0650803	1794	tags=37%, list=10%, signal=34%	6688/8772/1050/1436/7040/3123/714/139716/7097/841/2629/5771/3398/375387/3059/4318/3458
GO:0050727	regulation of inflammatory response	319	-0.534317	-1.47876	0.00525585	0.0747031	0.0650803	3429	tags=40%, list=18%, signal=34%	1652/348/171389/4258/81793/114548/2529/11343/8717/7128/5624/51738/4314/79648/729230/3593/4792/8482/1269/120892/51284/4192/3717/5692/89790/4790/747/11315/55872/8877/5598/26090/29108/10318/55737/11274/338557/84630/940/1432/4814/7941/144811/7098/26279/6279/5603/1051/54/2876/5788/101/2268/6375/1236/11221/23208/1050/4067/4210/54209/26471/718/2678/118788/8673/9258/79651/3735/59341/3603/8530/5687/23476/…
GO:1901623	regulation of lymphocyte chemotaxis	21	-0.841208	-1.75157	0.00532989	0.075517	0.0657893	161	tags=19%, list=1%, signal=19%	284114/6846/3627/10563
GO:0002716	negative regulation of natural killer cell mediated immunity	19	-0.865024	-1.77128	0.00533082	0.075517	0.0657893	1245	tags=58%, list=7%, signal=54%	3824/3965/3133/3134/3821/84868/3105/3106/10225/10859/3135
GO:0071300	cellular response to retinoic acid	61	0.625286	1.6821	0.00536724	0.0759068	0.066129	2045	tags=25%, list=11%, signal=22%	358/8322/4916/8324/8854/8463/10413/7525/5979/3199/7481/56603/81029/130497/6899
GO:0045591	positive regulation of regulatory T cell differentiation	16	-0.875331	-1.79364	0.00540096	0.0762572	0.0664342	1807	tags=69%, list=10%, signal=62%	11221/3122/10288/11006/3123/259307/3965/8651/50943/3135/3458
GO:0051651	maintenance of location in cell	199	-0.575842	-1.5376	0.00544548	0.0767587	0.0668711	2144	tags=23%, list=11%, signal=21%	920/57192/5788/11344/255231/10956/9168/1193/6375/1236/844/3099/85477/4067/2548/7295/65018/80024/7226/1535/11151/2495/581/5552/9446/5336/6280/7114/5777/811/6672/5663/5371/1729/259266/808/6261/2829/84959/3932/5031/1234/356/3627/6373/4283
GO:2000406	positive regulation of T cell migration	27	-0.805532	-1.7082	0.00545876	0.0767876	0.0668963	918	tags=26%, list=5%, signal=25%	81704/284114/199/6693/6846/3627/10563
GO:0007091	metaphase/anaphase transition of mitotic cell cycle	61	-0.715457	-1.67589	0.00546553	0.0767876	0.0668963	1826	tags=34%, list=10%, signal=31%	10783/8379/56984/286053/246184/9587/9700/1062/3550/9787/891/10460/7272/11130/5347/9212/1063/699/56155/11065/10403
GO:0010975	regulation of neuron projection development	421	0.377546	1.34872	0.00549021	0.0770074	0.0670877	2134	tags=20%, list=11%, signal=18%	3397/57611/7869/482/56920/158866/3655/10500/1627/4776/153090/85358/5376/9912/4916/9863/25987/23363/5274/54437/23327/4135/9448/3675/4139/79006/5530/11178/26012/10152/57463/6259/9706/1948/9860/10505/80823/8321/4131/112/9856/22891/80031/5362/23189/1272/9762/5979/257194/2045/91584/54910/1123/65981/81565/1942/29904/6387/5396/6616/23373/1400/1398/9139/10611/11075/2043/5802/23271/6695/9175/6422/10090/22…
GO:0019886	antigen processing and presentation of exogenous peptide antigen via MHC class II	27	-0.804302	-1.70559	0.00551908	0.0772852	0.0673298	1584	tags=48%, list=8%, signal=44%	972/3122/1514/3113/3119/3115/3123/3108/3109/3111/5641/567/1520
GO:0043281	regulation of cysteine-type endopeptidase activity involved in apoptotic process	196	-0.581154	-1.55069	0.00555563	0.0776696	0.0676647	1279	tags=15%, list=7%, signal=14%	112399/58484/355/1512/578/581/6280/3965/637/408/400410/5371/841/8837/6850/10018/6195/330/7124/6714/25816/834/114769/55655/939/27074/3932/4318/356/2537
GO:0045063	T-helper 1 cell differentiation	20	-0.847683	-1.75298	0.00556757	0.0777091	0.0676991	765	tags=30%, list=4%, signal=29%	5971/8767/6693/3718/246778/941
GO:0021954	central nervous system neuron development	73	0.600063	1.69663	0.00565832	0.0788466	0.0686901	2601	tags=29%, list=14%, signal=25%	4858/26468/2624/25987/4781/166614/104/3326/9331/79600/91584/81565/57731/2043/4915/4929/4137/2909/5728/9201/4133
GO:0008544	epidermis development	303	0.413517	1.4207	0.00568937	0.07915	0.0689544	2064	tags=13%, list=11%, signal=12%	54345/8644/3204/23493/2012/5154/182/135228/1896/2627/4646/2296/60485/3280/10413/4089/6615/2317/23022/6431/7976/3714/677/2355/412/10468/4613/28514/79987/3911/56603/1499/1490/5727/23596/25932/9079/1969/4664/1956
GO:0048291	isotype switching to IgG isotypes	12	-0.906063	-1.80714	0.00571012	0.0793093	0.0690932	379	tags=33%, list=2%, signal=33%	9466/958/30009/50943
GO:2000697	negative regulation of epithelial cell differentiation involved in kidney development	5	-0.952237	-1.64999	0.00575405	0.0793377	0.0691179	94	tags=40%, list=0%, signal=40%	4318/6772
GO:0090287	regulation of cellular response to growth factor stimulus	258	0.43362	1.47543	0.00576016	0.0793377	0.0691179	1788	tags=23%, list=10%, signal=21%	858/2887/1003/8322/81848/857/79812/23089/153090/27122/11156/23090/56937/7041/135228/10272/4641/81031/3675/64094/493/3280/54756/4089/7057/25805/7049/387914/3326/4487/64855/2260/4091/3491/3678/23554/94/22905/79674/9719/10252/10251/200734/348093/8646/90993/8425/10468/2247/255743/81792/2246/57154/11167/199731/28514/1030/63976/1499
GO:0086003	cardiac muscle cell contraction	61	0.622217	1.67384	0.00576906	0.0793377	0.0691179	2788	tags=44%, list=15%, signal=38%	6330/10052/55800/857/776/476/23327/134/775/5318/1739/23171/3781/5350/1829/287/2258/3741/6327/781/2697/2257/6640/3752/477/3764/783
GO:0060986	endocrine hormone secretion	45	0.646106	1.64438	0.00578347	0.0793377	0.0691179	2597	tags=27%, list=14%, signal=23%	8322/1408/26056/4089/3625/64855/6926/9727/114897/2697/5781/654
GO:0060837	blood vessel endothelial cell differentiation	9	0.87028	1.74757	0.00578932	0.0793377	0.0691179	106	tags=22%, list=1%, signal=22%	23462/23493
GO:0072538	T-helper 17 type immune response	35	-0.790002	-1.71911	0.00579041	0.0793377	0.0691179	2082	tags=40%, list=11%, signal=36%	84695/64581/3570/80149/5245/64170/4063/10538/114836/9466/5588/30009/50943/3594
GO:0032604	granulocyte macrophage colony-stimulating factor production	15	-0.878255	-1.77503	0.00580259	0.0793377	0.0691179	581	tags=40%, list=3%, signal=39%	64170/3606/10125/6850/8832/941
GO:0032645	regulation of granulocyte macrophage colony-stimulating factor production	15	-0.878255	-1.77503	0.00580259	0.0793377	0.0691179	581	tags=40%, list=3%, signal=39%	64170/3606/10125/6850/8832/941
GO:0090051	negative regulation of cell migration involved in sprouting angiogenesis	15	0.822609	1.79228	0.00580338	0.0793377	0.0691179	782	tags=33%, list=4%, signal=32%	54567/79812/9270/7057/29775
GO:0010965	regulation of mitotic sister chromatid separation	62	-0.718567	-1.68421	0.0058052	0.0793377	0.0691179	1826	tags=35%, list=10%, signal=32%	10783/8379/56984/286053/246184/9587/9700/1062/3550/9787/891/10460/9232/7272/11130/5347/9212/1063/699/56155/11065/10403
GO:0051216	cartilage development	172	0.471656	1.52261	0.00582136	0.0794313	0.0691994	4012	tags=44%, list=21%, signal=35%	871/2737/2487/25987/283078/3213/7067/4856/4208/657/4781/54928/6615/2690/11173/1906/23314/7048/4487/3491/3202/9451/94/2202/658/4209/5745/5396/4054/2247/4613/81792/7481/7059/4090/1499/1490/81029/130497/656/85301/5914/8817/6474/2648/960/8195/5310/5781/3696/654/651/129642/659/2121/7482/8200/4086/5744/51320/6591/7474/2736/23516/55959/861/653/6662/3200/4088/3207/3091/2131/8692/649
GO:0060339	negative regulation of type I interferon-mediated signaling pathway	18	-0.851584	-1.74515	0.00584277	0.0795961	0.069343	1746	tags=44%, list=9%, signal=40%	9636/6773/103/4940/84166/5771/25939/4938
GO:0007260	tyrosine phosphorylation of STAT protein	67	-0.696659	-1.65818	0.00586823	0.0798154	0.0695341	581	tags=15%, list=3%, signal=15%	3606/7124/5771/83666/3059/958/8651/3718/54625/3458
GO:1902305	regulation of sodium ion transmembrane transport	60	0.629113	1.69131	0.00592338	0.0802616	0.0699227	2834	tags=32%, list=15%, signal=27%	6330/55800/482/23327/493/1756/483/1739/27347/23171/65267/2258/130497/7871/6327/2257/6640/477/288
GO:0062237	protein localization to postsynapse	35	0.687633	1.72498	0.00592367	0.0802616	0.0699227	1106	tags=20%, list=6%, signal=19%	160622/158866/1605/9912/2239/1739/5602
GO:2000316	regulation of T-helper 17 type immune response	22	-0.830265	-1.73218	0.00592927	0.0802616	0.0699227	379	tags=41%, list=2%, signal=40%	84695/64581/80149/64170/9466/5588/30009/50943/3594
GO:2001185	regulation of CD8-positive, alpha-beta T cell activation	19	-0.859929	-1.76085	0.0059543	0.0803207	0.0699743	1070	tags=53%, list=6%, signal=50%	11006/29126/3133/56253/864/3105/3071/8651/3659/10859
GO:0001655	urogenital system development	322	0.399462	1.3736	0.00595561	0.0803207	0.0699743	2498	tags=27%, list=13%, signal=24%	5420/285/64321/947/25959/203286/5154/5159/54806/3913/2624/23371/2737/9500/3399/182/9863/8854/10272/3675/25937/2296/4208/3280/11020/57545/10413/27031/4089/157506/8516/6659/9096/7466/23322/90780/1739/4091/26508/30812/367/9510/5979/2045/10252/29927/384/445/59/1282/4811/221322/4774/2247/255743/26108/2828/2246/7481/403/28514/4090/2043/3911/56603/1499/5727/6422/130497/5455/3976/28999/341640/54475/2028/…
GO:2000404	regulation of T cell migration	40	-0.771597	-1.71246	0.00596189	0.0803207	0.0699743	918	tags=35%, list=5%, signal=33%	8764/101/6375/6868/8772/11035/81704/284114/199/9466/6693/6846/3627/10563
GO:0042531	positive regulation of tyrosine phosphorylation of STAT protein	53	-0.718865	-1.66217	0.00597953	0.0804312	0.0700706	581	tags=13%, list=3%, signal=13%	3606/7124/83666/3059/958/54625/3458
GO:0045342	MHC class II biosynthetic process	15	-0.876998	-1.77249	0.00599284	0.0804834	0.070116	884	tags=27%, list=5%, signal=25%	7099/113277/4261/3458
GO:0044784	metaphase/anaphase transition of cell cycle	63	-0.717326	-1.68634	0.00601344	0.0806331	0.0702464	1826	tags=35%, list=10%, signal=32%	10783/8379/56984/286053/246184/9587/55743/9700/1062/3550/9787/891/10460/7272/11130/5347/9212/1063/699/56155/11065/10403
GO:0048675	axon extension	113	0.52341	1.57603	0.00605951	0.0811233	0.0706734	1534	tags=22%, list=8%, signal=20%	57611/7869/56920/10500/4692/3913/1627/2017/4897/54437/7414/10439/6259/9706/10505/3326/4131/9856/6586/80031/65059/91584/54910/81565/6387
GO:0001911	negative regulation of leukocyte mediated cytotoxicity	24	-0.82677	-1.7193	0.0061111	0.0816857	0.0711634	1245	tags=46%, list=7%, signal=43%	3824/3965/3133/3134/3821/84868/3105/3106/3071/10859/3135
GO:0034755	iron ion transmembrane transport	21	-0.837982	-1.74485	0.00612176	0.0817	0.0711759	20	tags=14%, list=0%, signal=14%	22/57817/3458
GO:0031342	negative regulation of cell killing	26	-0.808651	-1.70684	0.00613184	0.0817068	0.0711818	1245	tags=42%, list=7%, signal=40%	3824/3965/3133/3134/3821/84868/3105/3106/3071/10859/3135
GO:0051281	positive regulation of release of sequestered calcium ion into cytosol	37	-0.776918	-1.70367	0.00621274	0.0826556	0.0720084	339	tags=19%, list=2%, signal=19%	581/9446/808/5031/3627/6373/4283
GO:0010950	positive regulation of endopeptidase activity	164	-0.604078	-1.58308	0.00622644	0.0827088	0.0720548	3096	tags=34%, list=16%, signal=28%	1509/23151/55851/3717/27113/23385/3428/29108/8743/11047/1378/84630/23786/9966/1612/10541/6279/7023/64581/7805/8772/4067/4210/51107/10134/64170/112399/58484/355/1512/578/581/83464/6280/3965/637/5720/408/400410/27166/5371/841/8837/6850/10018/7124/5641/8767/26999/834/5721/55655/3932/356/9447
GO:0060021	roof of mouth development	83	0.56635	1.62704	0.0062362	0.0827096	0.0720555	3087	tags=34%, list=16%, signal=28%	6909/2615/2737/657/4089/6615/23314/7049/7048/90780/4487/3714/1739/6926/5396/221322/7481/130497/4223/6899/55003/7122/6497/3696/59338/2295/54796/6664
GO:0051770	positive regulation of nitric-oxide synthase biosynthetic process	15	-0.87558	-1.76963	0.0062465	0.0827177	0.0720625	884	tags=33%, list=5%, signal=32%	7099/7097/64127/6772/3458
GO:0048009	insulin-like growth factor receptor signaling pathway	31	0.730826	1.8166	0.00626679	0.0828479	0.072176	1195	tags=26%, list=6%, signal=24%	2887/23236/3667/3487/2690/57462/367/9451
GO:0007600	sensory perception	449	0.372868	1.34606	0.00627577	0.0828479	0.072176	1384	tags=10%, list=7%, signal=9%	54567/3751/10052/55800/8322/1910/89797/4692/23621/776/3913/7078/7345/2034/54437/113278/948/314/4856/4646/26018/55084/368/152137/5961/134/283310/157506/1906/9860/41/23349/4935/27241/79846/7466/9132/2774/4649/3983/6335/84899/2202/143503
GO:0072539	T-helper 17 cell differentiation	26	-0.806777	-1.70288	0.00631548	0.0832433	0.0725204	613	tags=23%, list=3%, signal=22%	4063/10538/114836/30009/50943/3594
GO:0061156	pulmonary artery morphogenesis	7	0.898523	1.74294	0.00633824	0.0834144	0.0726694	370	tags=29%, list=2%, signal=28%	23493/182
GO:0071352	cellular response to interleukin-2	7	-0.939266	-1.73687	0.00637271	0.0837388	0.072952	542	tags=71%, list=3%, signal=69%	3559/3561/5771/3718/3560
GO:0060541	respiratory system development	193	0.461007	1.49381	0.00640698	0.0840596	0.0732315	3984	tags=44%, list=21%, signal=35%	5154/1605/5159/2737/2034/8854/1896/10272/2627/7067/3675/2324/60485/657/3280/10413/27031/4781/6678/157506/21/55036/7048/6431/23322/3202/57493/9719/10252/445/5241/4054/7289/7881/2247/4613/2246/7481/6720/3911/1499/1490/220/3976/1956/2719/5914/8817/10905/6497/5310/4015/55294/7068/3845/2252/5864/659/6670/7482/57190/284217/6664/1385/5594/53834/83538/171023/7474/2736/5950/2294/84976/51804/2254/5754/9364…
GO:0033077	T cell differentiation in thymus	72	-0.688848	-1.64752	0.0064188	0.0840853	0.0732539	2130	tags=35%, list=11%, signal=31%	5788/9935/101/596/1236/6868/8772/972/1794/11035/9840/7535/8876/915/10125/84433/100/2629/5771/9760/3140/916/917/567/50943
GO:0021517	ventral spinal cord development	32	0.708902	1.7764	0.00647638	0.0847094	0.0737977	1472	tags=22%, list=8%, signal=20%	54567/387804/2624/2737/6659/79600/8543
GO:0002428	antigen processing and presentation of peptide antigen via MHC class Ib	6	-0.955676	-1.73688	0.0064991	0.0847618	0.0738433	800	tags=83%, list=4%, signal=80%	3133/3134/6891/567/3135
GO:0043124	negative regulation of I-kappaB kinase/NF-kappaB signaling	44	-0.739968	-1.65139	0.00650026	0.0847618	0.0738433	643	tags=25%, list=3%, signal=24%	80149/54209/28952/11006/841/10133/147699/399/197358/79931/6772
GO:0007162	negative regulation of cell adhesion	266	-0.536201	-1.46388	0.00651645	0.0848432	0.0739142	978	tags=15%, list=5%, signal=14%	29126/5777/55824/3123/259307/3965/6494/79626/84868/56253/5580/836/5800/864/10457/3559/397/6714/5771/80709/10385/3071/10507/10875/6693/8651/3718/84959/30009/201633/80380/3659/50943/2633/10859/3135/1493/3902/941
GO:0042044	fluid transport	29	0.73065	1.77096	0.00655534	0.0850529	0.0740969	839	tags=10%, list=4%, signal=10%	358/1910/1906
GO:0060457	negative regulation of digestive system process	15	-0.873154	-1.76472	0.00656421	0.0850529	0.0740969	168	tags=20%, list=1%, signal=20%	10062/497189/57817
GO:0072006	nephron development	132	0.503226	1.55602	0.00656447	0.0850529	0.0740969	2556	tags=34%, list=14%, signal=30%	5420/285/947/5159/54806/3913/2737/9500/182/9863/3675/25937/2296/4208/3280/10413/4089/1739/26508/30812/5979/29927/59/4811/2247/255743/2828/2246/7481/28514/3911/1499/5727/130497/5455/3976/28999/2028/5087/2719/2303/55366/5310/80310/9788
GO:0034655	nucleobase-containing compound catabolic process	377	-0.514478	-1.44231	0.00658022	0.0850529	0.0740969	2315	tags=19%, list=12%, signal=17%	65110/10247/55571/219988/8761/11157/80198/8559/953/1677/1267/8635/955/4343/4904/8087/51092/124245/7186/80149/51071/11332/79899/11164/4869/978/27257/246175/167227/23019/51025/550643/272/56829/3669/53343/581/9567/6741/4849/23417/215/2272/58511/65109/1774/1777/4245/4615/400410/85441/5580/6039/7133/5393/51816/100/140564/79670/65080/200316/27350/25939/197135/9582/1890/4939/60489/164668/200315
GO:0002717	positive regulation of natural killer cell mediated immunity	30	-0.804235	-1.69913	0.00658242	0.0850529	0.0740969	800	tags=40%, list=4%, signal=38%	3916/3824/3133/3134/7409/56253/10666/114836/10125/4068/3135/3902
GO:0043537	negative regulation of blood vessel endothelial cell migration	33	0.719709	1.79628	0.00659599	0.0850993	0.0741373	782	tags=24%, list=4%, signal=23%	54567/285/79812/4208/9270/493/7057/29775
GO:0090092	regulation of transmembrane receptor protein serine/threonine kinase signaling pathway	225	0.438173	1.4531	0.00662714	0.085372	0.0743749	2614	tags=26%, list=14%, signal=23%	858/1003/857/23089/27122/23090/56937/7041/135228/9863/10272/81031/3675/4856/657/3280/54756/4089/3625/11030/7057/25805/7049/3326/9856/4487/4091/3491/94/79674/9719/10252/200734/348093/8646/8425/10468/93/255743/57154/11167/10220/1030/63976/6422/63893/90/656/56963/2719/168667/6497/7157/26524/4015/4756/10140/654/651
GO:0030509	BMP signaling pathway	133	0.513418	1.58024	0.00664757	0.0853954	0.0743953	4301	tags=42%, list=23%, signal=33%	1003/23090/10272/3675/657/3280/4089/25805/285704/7049/4487/4091/3491/27250/94/658/348093/8646/10468/93/57154/11167/4090/6422/63893/90/656/56963/2719/168667/6497/4756/10140/654/4093/659/8200/64388/6664/4086/1954/7474/57045/3209/91851/92/653/28996/4088/1958/51232/2131/5654/1655/23111/51496
GO:0003281	ventricular septum development	67	0.605637	1.65901	0.00664899	0.0853954	0.0743953	1211	tags=25%, list=6%, signal=24%	187/23462/5138/23493/60485/657/3280/4089/7049/6659/7048/6586/4091/3491/57493/26508/6926
GO:0050860	negative regulation of T cell receptor signaling pathway	21	-0.835159	-1.73897	0.00667237	0.0855669	0.0745446	1070	tags=38%, list=6%, signal=36%	11006/5777/5771/5795/4068/53347/2633/84174
GO:0014706	striated muscle tissue development	335	0.398311	1.37808	0.00669117	0.0856791	0.0746425	2511	tags=26%, list=13%, signal=23%	54567/10052/858/6909/23462/857/23493/5159/8324/8854/23363/57538/2274/5239/2627/57496/8470/2296/4208/60485/5530/657/10472/1073/10413/4089/2317/1756/1948/5318/9975/1906/57462/7049/3131/9096/4000/7048/4487/64855/8531/26011/57493/1827/8736/26508/6443/30812/56999/6926/221662/4209/7528/10521/7026/7881/5350/2247/1829/10611/3235/28514/7168/4090/56603/1499/6444/57158/4223/6899/90/6445/1901/5914/148/25776/…
GO:0002573	myeloid leukocyte differentiation	191	-0.57503	-1.53058	0.00670556	0.0857347	0.0746908	1887	tags=24%, list=10%, signal=22%	2242/1236/6688/79705/7305/8772/1050/4067/54209/972/126014/1436/11025/10312/3665/760/975/133522/7040/537/11006/3123/7099/714/139716/5971/1230/7097/5663/841/10538/2629/7124/6714/3635/5771/3398/5293/375387/3059/84959/10859/4318/29887/116071/3458
GO:0032688	negative regulation of interferon-beta production	13	-0.879244	-1.7554	0.00673781	0.0860181	0.0749377	765	tags=38%, list=4%, signal=37%	5971/140885/9111/197358/10859
GO:0051304	chromosome separation	92	-0.672067	-1.66534	0.00677164	0.0862311	0.0751234	2681	tags=36%, list=14%, signal=31%	7517/51143/348654/701/80198/51434/9400/10783/8379/56984/286053/7156/246184/9587/55743/9700/1062/3550/130951/9787/891/10460/9232/7153/7272/11130/5347/9212/1063/699/56155/11065/10403
GO:0045602	negative regulation of endothelial cell differentiation	9	0.864245	1.73545	0.00677473	0.0862311	0.0751234	1231	tags=44%, list=7%, signal=42%	3397/182/4855/94
GO:0006586	indolalkylamine metabolic process	12	-0.903917	-1.80286	0.00680824	0.0865286	0.0753825	1068	tags=42%, list=6%, signal=39%	8564/259307/169355/8942/3620
GO:0086001	cardiac muscle cell action potential	65	0.603749	1.64009	0.00686066	0.0870651	0.0758499	2834	tags=49%, list=15%, signal=42%	6330/10052/55800/857/776/476/23327/775/1756/7531/5318/6508/9096/1739/23171/3781/1829/287/2258/7871/3741/6327/781/2697/2257/801/6640/3752/477/3764/783/288
GO:0034103	regulation of tissue remodeling	65	-0.701952	-1.66335	0.0068883	0.0872066	0.0759731	1312	tags=23%, list=7%, signal=22%	760/133522/7040/537/3606/54849/10457/6850/6714/3635/1445/5027/84959/952/57817
GO:1903556	negative regulation of tumor necrosis factor superfamily cytokine production	58	-0.717792	-1.67122	0.00689226	0.0872066	0.0759731	978	tags=26%, list=5%, signal=25%	29126/5777/945/3965/7099/84868/140885/10457/9466/64127/6504/197358/50943/10859/2841
GO:0097191	extrinsic apoptotic signaling pathway	205	-0.571161	-1.52657	0.00691064	0.0872758	0.0760334	2150	tags=22%, list=11%, signal=20%	2876/5499/5788/8567/598/11337/970/10116/596/3570/8797/6810/7186/6688/8772/147138/3162/355/578/581/7040/1540/637/1616/2729/10616/6672/5371/841/7133/8837/10018/3148/282991/7124/6714/7185/5027/939/3429/356/597/79370/2537/3458
GO:0072050	S-shaped body morphogenesis	7	0.896518	1.73905	0.0069182	0.0872758	0.0760334	605	tags=29%, list=3%, signal=28%	5159/3280
GO:0071639	positive regulation of monocyte chemotactic protein-1 production	15	-0.870805	-1.75998	0.00694658	0.0875043	0.0762325	2021	tags=60%, list=11%, signal=54%	255231/64581/59341/4940/3965/6850/64127/8832/4938
GO:0001959	regulation of cytokine-mediated signaling pathway	127	-0.620286	-1.59506	0.00695711	0.0875078	0.0762355	1879	tags=27%, list=10%, signal=24%	7186/7805/6868/9636/8772/7294/54209/972/6773/3654/57506/3665/10062/90268/103/5777/4940/26228/1540/84166/841/6850/2672/5771/8767/83666/834/81030/8651/25939/54625/114769/146722/4938
GO:0072163	mesonephric epithelium development	86	0.546796	1.57219	0.0069842	0.08759	0.0763072	5731	tags=62%, list=30%, signal=43%	2737/9500/2296/3280/4089/1739/4091/30812/5979/10252/384/2247/255743/2246/7481/4090/3911/1499/5727/6422/130497/5087/2719/5914/168667/2303/55366/5310/7482/4086/51804/6943/6662/7422/4088/3207/847/5915/2668/4609/6469/6608/2138/6385/655/650/9244/10736/2263/8642/3217/56998/64412
GO:0072164	mesonephric tubule development	86	0.546796	1.57219	0.0069842	0.08759	0.0763072	5731	tags=62%, list=30%, signal=43%	2737/9500/2296/3280/4089/1739/4091/30812/5979/10252/384/2247/255743/2246/7481/4090/3911/1499/5727/6422/130497/5087/2719/5914/168667/2303/55366/5310/7482/4086/51804/6943/6662/7422/4088/3207/847/5915/2668/4609/6469/6608/2138/6385/655/650/9244/10736/2263/8642/3217/56998/64412
GO:0007626	locomotory behavior	160	0.491193	1.57199	0.00705055	0.0882924	0.0769191	2620	tags=23%, list=14%, signal=20%	3751/6886/8322/89797/5071/351/7345/8704/2059/55084/6505/6571/1827/257194/7111/23551/163175/10882/6414/6387/57731/6616/320/3235/80243/2043/220/2019/2743/111/5532/4929/5649/28964/5728/2257/1600
GO:0072073	kidney epithelium development	126	0.509031	1.55554	0.00709619	0.0883772	0.076993	2556	tags=37%, list=14%, signal=32%	5420/947/25959/54806/3913/2737/9500/182/9863/25937/2296/4208/3280/10413/4089/1739/4091/26508/30812/5979/2045/10252/384/2247/255743/2246/7481/28514/4090/2043/3911/1499/5727/6422/130497/5455/3976/28999/5087/2719/5914/168667/2303/55366/5310/9788
GO:0044091	membrane biogenesis	53	0.6096	1.58649	0.00710946	0.0883772	0.076993	735	tags=13%, list=4%, signal=13%	858/857/6711/22829/8800/25999/165324
GO:0032613	interleukin-10 production	52	-0.736546	-1.69438	0.00711854	0.0883772	0.076993	1079	tags=40%, list=6%, signal=38%	64581/6375/7305/9636/54209/353514/11006/5336/29126/3123/3965/7099/7097/6850/64127/54440/3718/201633/80380/50943/10859
GO:0032653	regulation of interleukin-10 production	52	-0.736546	-1.69438	0.00711854	0.0883772	0.076993	1079	tags=40%, list=6%, signal=38%	64581/6375/7305/9636/54209/353514/11006/5336/29126/3123/3965/7099/7097/6850/64127/54440/3718/201633/80380/50943/10859
GO:0051985	negative regulation of chromosome segregation	42	-0.747431	-1.65978	0.00711951	0.0883772	0.076993	1755	tags=36%, list=9%, signal=32%	8379/56984/9587/55743/3550/891/9232/7272/11130/5347/9212/1063/699/56155/10403
GO:1905819	negative regulation of chromosome separation	42	-0.747431	-1.65978	0.00711951	0.0883772	0.076993	1755	tags=36%, list=9%, signal=32%	8379/56984/9587/55743/3550/891/9232/7272/11130/5347/9212/1063/699/56155/10403
GO:0002827	positive regulation of T-helper 1 type immune response	16	-0.865723	-1.77395	0.00713351	0.0883956	0.077009	581	tags=31%, list=3%, signal=30%	3606/9466/8767/6504/3594
GO:0032728	positive regulation of interferon-beta production	38	-0.772691	-1.70375	0.00714172	0.0883956	0.077009	1746	tags=47%, list=9%, signal=43%	9636/51311/3320/148022/79132/57506/3665/4940/7099/7097/84282/3148/81844/8767/64135/3659/4939/4938
GO:0032088	negative regulation of NF-kappaB transcription factor activity	81	-0.674191	-1.64295	0.00716755	0.0884885	0.0770899	1008	tags=20%, list=5%, signal=19%	90268/7114/1540/1240/408/84166/10616/84868/84875/2672/64127/197358/55655/6737/50943/9447
GO:0071677	positive regulation of mononuclear cell migration	59	-0.717236	-1.67027	0.00716997	0.0884885	0.0770899	918	tags=22%, list=5%, signal=21%	81704/3965/811/284114/1230/199/7124/5641/6504/6693/6846/3627/10563
GO:0043299	leukocyte degranulation	68	-0.696006	-1.65542	0.00720868	0.0888377	0.0773941	1914	tags=46%, list=10%, signal=41%	2268/6810/2242/6688/5730/4067/3916/8673/84106/5873/3162/55361/11151/695/7462/6813/3965/5880/284021/3689/3055/3684/3134/5724/57102/10125/6850/201294/5293/3071/8832
GO:0060633	negative regulation of transcription initiation from RNA polymerase II promoter	5	0.927979	1.65973	0.00727335	0.0893763	0.0778634	483	tags=40%, list=3%, signal=39%	23493/7067
GO:2000143	negative regulation of DNA-templated transcription, initiation	5	0.927979	1.65973	0.00727335	0.0893763	0.0778634	483	tags=40%, list=3%, signal=39%	23493/7067
GO:0055010	ventricular cardiac muscle tissue morphogenesis	43	0.662765	1.68748	0.00733524	0.0900016	0.0784082	1133	tags=19%, list=6%, signal=18%	54567/23493/2296/657/4089/5318/7049/57493
GO:0050886	endocrine process	75	0.568013	1.60543	0.00734535	0.0900016	0.0784082	2675	tags=29%, list=14%, signal=25%	8322/1889/1408/26056/4089/3625/1906/64855/4846/6196/6926/552/9727/554/81285/114897/2028/1511/2697/5781/654/3845
GO:0010524	positive regulation of calcium ion transport into cytosol	50	-0.719904	-1.64784	0.00741021	0.090666	0.078987	339	tags=18%, list=2%, signal=18%	578/581/9446/808/5027/5031/3627/6373/4283
GO:0006073	cellular glucan metabolic process	68	0.601888	1.66364	0.00746778	0.0909617	0.0792445	658	tags=12%, list=3%, signal=11%	51294/8908/5255/79660/3643/5507/3667/5837
GO:0044042	glucan metabolic process	68	0.601888	1.66364	0.00746778	0.0909617	0.0792445	658	tags=12%, list=3%, signal=11%	51294/8908/5255/79660/3643/5507/3667/5837
GO:0003157	endocardium development	11	0.856449	1.77938	0.00748491	0.0909617	0.0792445	709	tags=27%, list=4%, signal=26%	54345/64321/4089
GO:0046849	bone remodeling	80	-0.67944	-1.65932	0.0074855	0.0909617	0.0792445	1566	tags=25%, list=8%, signal=23%	1436/10312/5879/760/133522/7040/1200/537/5880/154/54849/6850/6714/3635/1445/5027/84959/29887/952/57817
GO:0050678	regulation of epithelial cell proliferation	314	0.408826	1.40952	0.00749446	0.0909617	0.0792445	2688	tags=25%, list=14%, signal=22%	3397/54567/858/187/7075/1910/58189/857/2624/1012/9500/5796/153090/8324/135228/8854/2324/4208/60485/657/3280/10413/441478/4781/6678/7057/6934/7049/5797/55679/6431/90780/3915/1739/2260/3202/367/2277/94/2152/677/5241/10000/1960/6387/7026/2247/2246/1030/1499/7857/5727/55333/6422/130497/2523/6899/1956/57142/91862/5578/2719/3791/51162/3037/4763/9420/5728/2697/28984/84913/9788/55294/6091/654/7010/2252/7…
GO:0030071	regulation of mitotic metaphase/anaphase transition	59	-0.715278	-1.66571	0.00749836	0.0909617	0.0792445	1826	tags=42%, list=10%, signal=38%	7517/51143/348654/701/51434/10783/8379/56984/286053/246184/9587/9700/1062/3550/9787/891/7272/11130/5347/9212/1063/699/56155/11065/10403
GO:0005977	glycogen metabolic process	67	0.602523	1.65048	0.00751892	0.0910815	0.0793489	658	tags=12%, list=3%, signal=12%	51294/8908/5255/79660/3643/5507/3667/5837
GO:0051482	positive regulation of cytosolic calcium ion concentration involved in phospholipase C-activating G protein-coupled signaling pathway	29	-0.800315	-1.70635	0.00756468	0.0915058	0.0797186	1110	tags=28%, list=6%, signal=26%	2769/7052/8477/286530/4987/84636/27334/2841
GO:0021826	substrate-independent telencephalic tangential migration	8	0.897064	1.78263	0.00762728	0.0918721	0.0800376	61	tags=12%, list=0%, signal=12%	26468
GO:0021830	interneuron migration from the subpallium to the cortex	8	0.897064	1.78263	0.00762728	0.0918721	0.0800376	61	tags=12%, list=0%, signal=12%	26468
GO:0021843	substrate-independent telencephalic tangential interneuron migration	8	0.897064	1.78263	0.00762728	0.0918721	0.0800376	61	tags=12%, list=0%, signal=12%	26468
GO:0002637	regulation of immunoglobulin production	66	-0.708526	-1.68042	0.00773156	0.0929096	0.0809415	2594	tags=36%, list=14%, signal=31%	1378/118460/940/10039/933/5788/7009/6810/7186/6375/7293/8741/7468/5245/7040/115004/3133/7124/9466/958/54440/30009/50943/115352
GO:0002713	negative regulation of B cell mediated immunity	16	-0.863093	-1.76857	0.0077538	0.0929096	0.0809415	112	tags=19%, list=1%, signal=19%	5777/50943/1379
GO:0002890	negative regulation of immunoglobulin mediated immune response	16	-0.863093	-1.76857	0.0077538	0.0929096	0.0809415	112	tags=19%, list=1%, signal=19%	5777/50943/1379
GO:0003177	pulmonary valve development	19	0.762155	1.70966	0.00776104	0.0929096	0.0809415	1149	tags=32%, list=6%, signal=30%	23462/23493/182/4091/26508/4846
GO:0060700	regulation of ribonuclease activity	9	-0.912698	-1.74323	0.00776788	0.0929096	0.0809415	88	tags=44%, list=0%, signal=44%	4940/4939/8638/4938
GO:0021514	ventral spinal cord interneuron differentiation	8	0.896429	1.78136	0.00779043	0.0929407	0.0809686	293	tags=38%, list=2%, signal=37%	54567/2624/2737
GO:0032720	negative regulation of tumor necrosis factor production	56	-0.71856	-1.66839	0.00780916	0.0929407	0.0809686	976	tags=25%, list=5%, signal=24%	5777/945/3965/7099/84868/140885/10457/9466/64127/6504/197358/50943/10859/2841
GO:0038110	interleukin-2-mediated signaling pathway	6	-0.953834	-1.73353	0.00781124	0.0929407	0.0809686	542	tags=83%, list=3%, signal=81%	3559/3561/5771/3718/3560
GO:0050798	activated T cell proliferation	41	-0.74532	-1.6566	0.00781408	0.0929407	0.0809686	1070	tags=41%, list=6%, signal=39%	8772/23308/11035/11006/29126/3965/56253/836/3606/3559/9466/10385/6504/11119/80380/50943/3594
GO:0002444	myeloid leukocyte mediated immunity	93	-0.639785	-1.5853	0.00791984	0.0934605	0.0814214	2226	tags=41%, list=12%, signal=36%	30817/1636/5272/2268/6810/2242/6688/7305/6868/5730/4067/148022/718/8673/57506/84106/64170/3162/55361/695/7462/6813/9948/26228/3965/5880/284021/3689/3133/3684/4615/5724/57102/10125/6850/201294/5293/8832
GO:0001774	microglial cell activation	40	-0.762074	-1.69132	0.00792984	0.0934605	0.0814214	1756	tags=40%, list=9%, signal=36%	23208/7305/54209/3460/8530/26228/3459/3689/2896/3684/7097/1075/199/7124/712/3458
GO:0033046	negative regulation of sister chromatid segregation	41	-0.744693	-1.65521	0.00792984	0.0934605	0.0814214	1755	tags=34%, list=9%, signal=31%	8379/56984/9587/3550/891/9232/7272/11130/5347/9212/1063/699/56155/10403
GO:0033048	negative regulation of mitotic sister chromatid segregation	41	-0.744693	-1.65521	0.00792984	0.0934605	0.0814214	1755	tags=34%, list=9%, signal=31%	8379/56984/9587/3550/891/9232/7272/11130/5347/9212/1063/699/56155/10403
GO:2000816	negative regulation of mitotic sister chromatid separation	41	-0.744693	-1.65521	0.00792984	0.0934605	0.0814214	1755	tags=34%, list=9%, signal=31%	8379/56984/9587/3550/891/9232/7272/11130/5347/9212/1063/699/56155/10403
GO:0019359	nicotinamide nucleotide biosynthetic process	27	-0.791921	-1.67933	0.00794069	0.0934605	0.0814214	1068	tags=26%, list=6%, signal=24%	8564/65220/84875/169355/83666/8942/3620
GO:0019363	pyridine nucleotide biosynthetic process	27	-0.791921	-1.67933	0.00794069	0.0934605	0.0814214	1068	tags=26%, list=6%, signal=24%	8564/65220/84875/169355/83666/8942/3620
GO:0060338	regulation of type I interferon-mediated signaling pathway	33	-0.791975	-1.7146	0.00794545	0.0934605	0.0814214	1746	tags=39%, list=9%, signal=36%	9636/8772/6773/57506/3665/103/5777/4940/84166/5771/81030/25939/4938
GO:0060842	arterial endothelial cell differentiation	6	0.927238	1.73958	0.00796042	0.0935075	0.0814625	106	tags=33%, list=1%, signal=33%	23462/23493
GO:0002295	T-helper cell lineage commitment	18	-0.842207	-1.72593	0.00801527	0.0940223	0.0819109	613	tags=33%, list=3%, signal=32%	4063/10538/114836/6693/30009/3594
GO:0043154	negative regulation of cysteine-type endopeptidase activity involved in apoptotic process	72	-0.682428	-1.63216	0.00803695	0.0940611	0.0819447	453	tags=14%, list=2%, signal=14%	6195/330/7124/6714/25816/114769/939/27074/4318/2537
GO:2001056	positive regulation of cysteine-type endopeptidase activity	140	-0.60044	-1.55162	0.00804064	0.0940611	0.0819447	2002	tags=23%, list=11%, signal=21%	7023/64581/7805/8772/4210/10134/64170/112399/58484/355/1512/578/581/6280/3965/637/408/400410/5371/841/8837/6850/10018/7124/5641/8767/26999/834/55655/3932/356/9447
GO:0010827	regulation of glucose transmembrane transport	67	0.596605	1.63427	0.00814031	0.0950967	0.0828469	888	tags=13%, list=5%, signal=13%	1909/2887/8218/3643/3667/25999/7525/1906/79602
GO:2001259	positive regulation of cation channel activity	66	-0.707114	-1.67707	0.00815812	0.0951744	0.0829146	1806	tags=21%, list=10%, signal=19%	844/54209/3460/65018/9446/5336/7114/246329/154/10008/808/1520/5031/3458
GO:0008300	isoprenoid catabolic process	9	0.859057	1.72504	0.00817071	0.0951911	0.0829291	381	tags=22%, list=2%, signal=22%	8644/83875
GO:0070252	actin-mediated cell contraction	80	0.58081	1.65068	0.00820886	0.095505	0.0832026	2788	tags=40%, list=15%, signal=34%	6330/10052/55800/857/776/476/23327/55742/134/775/5318/22998/1739/2013/23171/3781/5350/1829/7168/287/2258/3741/6327/781/2697/2257/6640/3752/57669/477/3764/783
GO:0043297	apical junction assembly	64	0.594997	1.61708	0.00822348	0.0955448	0.0832373	2913	tags=30%, list=15%, signal=25%	90952/1003/5010/10266/4641/7414/6615/1495/1739/4301/7481/1969/91862/4867/7122/2697/1366/7855/7082
GO:0050919	negative chemotaxis	44	0.650006	1.65774	0.0082938	0.0962306	0.0838347	1486	tags=30%, list=8%, signal=27%	7869/56920/10500/5154/54437/23768/6259/10505/6586/80031/2045/91584/54910
GO:1902100	negative regulation of metaphase/anaphase transition of cell cycle	41	-0.74385	-1.65334	0.00839289	0.097248	0.0847211	1755	tags=34%, list=9%, signal=31%	8379/56984/9587/55743/3550/891/7272/11130/5347/9212/1063/699/56155/10403
GO:0048865	stem cell fate commitment	5	0.923405	1.65154	0.00845513	0.0978363	0.0852336	115	tags=40%, list=1%, signal=40%	54345/64321
GO:0070588	calcium ion transmembrane transport	272	-0.534978	-1.46614	0.00853824	0.0986642	0.0859548	1320	tags=11%, list=7%, signal=11%	7226/1535/59341/6548/11151/2539/581/9446/5336/5777/51393/10367/246329/4987/5663/1729/55013/10008/808/6261/2829/5027/84959/116443/3932/5031/1234/356/3627/6373/4283
GO:0030323	respiratory tube development	172	0.457408	1.47661	0.00857156	0.0989151	0.0861735	3974	tags=43%, list=21%, signal=34%	5154/1605/5159/2737/2034/8854/10272/2627/7067/3675/2324/60485/657/3280/10413/27031/4781/6678/157506/21/55036/7048/6431/3202/57493/9719/9618/10252/5241/4054/7289/2247/4613/2246/7481/6720/3911/1499/1490/3976/1956/2719/8817/10905/5310/4015/55294/7068/3845/2252/5864/659/6670/7482/57190/284217/6664/1385/5594/83538/171023/7474/2736/5950/2294/2254/5754/93649/6943/6662/7422/10365/2735/2131
GO:0030099	myeloid cell differentiation	346	-0.513713	-1.42978	0.00862471	0.099394	0.0865907	1887	tags=22%, list=10%, signal=20%	2242/60682/1236/6688/79705/7305/9636/8772/85477/54892/1050/4067/10006/54209/25946/55646/972/126014/1436/11025/10312/3394/9258/3665/760/8365/2539/975/133522/7040/537/11006/115727/103/5777/3123/9948/7099/714/1777/139716/5971/1230/7097/5663/5371/841/10538/23218/211/836/2629/3148/10320/123169/7124/5613/6714/3635/5771/3398/5293/3071/375387/3059/64783/3718/567/84959/10859/4318/29887/6772/116071/3458
GO:0050869	negative regulation of B cell activation	33	-0.78822	-1.70647	0.00866232	0.0996927	0.0868509	1811	tags=36%, list=10%, signal=33%	7805/7305/4067/64092/374403/695/836/3635/3398/4332/50943/1493
GO:0033047	regulation of mitotic sister chromatid segregation	44	-0.735136	-1.64061	0.00868614	0.0998321	0.0869723	1755	tags=32%, list=9%, signal=29%	8379/56984/9587/3550/891/9232/7272/11130/5347/9212/1063/699/56155/10403
