# Supplementary material for: Gene expression patterns associated with multidrug therapy in multibacillary leprosy
Source: Front Cell Infect Microbiol. 2022 Jul 22;12:917282. doi: 10.3389/fcimb.2022.917282 (PMC9354612; doi:10.3389/fcimb.2022.917282)
Supplement: Supplementary file 7 [file Table_3.xls]

## Sheet: tmp
Row.names	baseMean	log2FoldChange	lfcSE	pvalue	padj	ENTREZID	SYMBOL	GENENAME
ENSG00000253998	163.062	-6.50012	0.918188	1.87124e-13	3.27392e-09	28920	IGKV2-29	immunoglobulin kappa variable 2-29
ENSG00000187116	307.891	-3.22264	0.515268	1.34335e-11	7.83444e-08	353514	LILRA5	leukocyte immunoglobulin like receptor A5
ENSG00000211974	282.007	-6.25664	1.00041	1.01162e-11	7.83444e-08	102723168	IGHV2-70D	immunoglobulin heavy variable 2-70D
ENSG00000154277	325.846	-1.64961	0.27099	4.06153e-11	1.42121e-07	7345	UCHL1	ubiquitin C-terminal hydrolase L1
ENSG00000226025	103.815	-2.77517	0.535673	6.85603e-09	1.99922e-05	400696	LGALS17A	galectin 14 pseudogene
ENSG00000071991	34.7065	3.27966	0.635025	1.59455e-08	3.48729e-05	28513	CDH19	cadherin 19
ENSG00000101197	263.945	-3.31061	0.658034	1.39768e-08	3.48729e-05	79444	BIRC7	baculoviral IAP repeat containing 7
ENSG00000108511	42.1655	2.30692	0.490987	1.23139e-07	0.000214231	3216	HOXB6	homeobox B6
ENSG00000211637	849.058	-3.28758	0.723053	1.34499e-07	0.000214231	28784	IGLV4-69	immunoglobulin lambda variable 4-69
ENSG00000181126	76.5777	4.09412	0.869732	1.68774e-07	0.000246073	352962	HLA-V	major histocompatibility complex, class I, V (pseudogene)
ENSG00000198019	186.013	-2.27762	0.503661	1.9663e-07	0.000264634	2210	FCGR1B	Fc fragment of IgG receptor Ib
ENSG00000120093	221.784	1.84353	0.403822	2.45351e-07	0.000286178	3213	HOXB3	homeobox B3
ENSG00000224373	762.745	-2.96852	0.669089	2.43171e-07	0.000286178	28392	IGHV4-59	immunoglobulin heavy variable 4-59
ENSG00000099958	920.149	-2.97616	0.679659	3.05988e-07	0.000293895	91319	DERL3	derlin 3
ENSG00000137648	59.2131	3.66972	0.799873	3.04619e-07	0.000293895	56649	TMPRSS4	transmembrane serine protease 4
ENSG00000139344	90.7076	-1.81936	0.408179	3.16e-07	0.000293895	144193	AMDHD1	amidohydrolase domain containing 1
ENSG00000240382	924.2	-2.89523	0.670463	4.11341e-07	0.000342706	28937	IGKV1-17	immunoglobulin kappa variable 1-17
ENSG00000254415	245.381	-2.57018	0.597195	4.90567e-07	0.000390135	100049587	SIGLEC14	sialic acid binding Ig like lectin 14
ENSG00000122254	3280.96	-2.90666	0.69576	7.30398e-07	0.00053246	9956	HS3ST2	heparan sulfate-glucosamine 3-sulfotransferase 2
ENSG00000135903	67.0829	2.60401	0.598607	7.04485e-07	0.00053246	5077	PAX3	paired box 3
ENSG00000204622	827.135	-2.72241	0.652577	7.86934e-07	0.000550728	3137	HLA-J	major histocompatibility complex, class I, J (pseudogene)
ENSG00000117984	27629.7	-2.83138	0.701163	1.30919e-06	0.000880984	1509	CTSD	cathepsin D
ENSG00000240563	70.3792	-2.8283	0.70046	1.51195e-06	0.00097974	54596	L1TD1	LINE1 type transposase domain containing 1
ENSG00000103044	112.301	2.01807	0.488704	1.75759e-06	0.00109824	3038	HAS3	hyaluronan synthase 3
ENSG00000162004	61.7174	-2.33493	0.583275	2.04027e-06	0.00123092	124093	CCDC78	coiled-coil domain containing 78
ENSG00000109943	469.294	-1.60035	0.402758	2.21321e-06	0.00129074	56253	CRTAM	cytotoxic and regulatory T cell molecule
ENSG00000243753	982.81	-2.10632	0.555703	4.06856e-06	0.00215708	3139	HLA-L	major histocompatibility complex, class I, L (pseudogene)
ENSG00000211964	1337.59	-2.65982	0.711819	4.52132e-06	0.00232662	28424	IGHV3-48	immunoglobulin heavy variable 3-48
ENSG00000211633	20.6138	-4.53727	1.11164	5.23405e-06	0.00254375	28892	IGKV1D-42	immunoglobulin kappa variable 1D-42 (non-functional)
ENSG00000174837	60.6967	-2.32417	0.626374	6.20814e-06	0.00270398	2015	ADGRE1	adhesion G protein-coupled receptor E1
ENSG00000211947	2383.7	-2.75474	0.758738	6.33649e-06	0.00270398	28444	IGHV3-21	immunoglobulin heavy variable 3-21
ENSG00000239998	572.283	-2.78947	0.762832	6.03935e-06	0.00270398	11027	LILRA2	leukocyte immunoglobulin like receptor A2
ENSG00000255422	77.0771	-2.27298	0.60944	6.17743e-06	0.00270398	105369519	LOC105369519	uncharacterized LOC105369519
ENSG00000156966	288.048	-1.45605	0.396764	7.46621e-06	0.00293376	93010	B3GNT7	UDP-GlcNAc:betaGal beta-1,3-N-acetylglucosaminyltransferase 7
ENSG00000187808	120.262	-1.86075	0.507426	7.54568e-06	0.00293376	347454	SOWAHD	sosondowah ankyrin repeat domain family member D
ENSG00000211685	101.072	-2.88717	0.79577	7.21899e-06	0.00293376	28834	IGLC7	immunoglobulin lambda constant 7
ENSG00000122592	93.994	1.83513	0.494614	8.83321e-06	0.00335969	3204	HOXA7	homeobox A7
ENSG00000164434	639.48	3.53394	0.956658	1.01658e-05	0.00348748	2173	FABP7	fatty acid binding protein 7
ENSG00000211599	94.2959	-3.62997	1.04809	1.14085e-05	0.00383851	28907	IGKV5-2	immunoglobulin kappa variable 5-2
ENSG00000237398	28.4084	-2.81169	0.798705	1.45205e-05	0.00461911
ENSG00000037965	67.5402	1.73189	0.486399	1.52162e-05	0.00475396	3224	HOXC8	homeobox C8
ENSG00000240403	26.4571	-3.00738	0.873797	1.56223e-05	0.00479522	3812	KIR3DL2	killer cell immunoglobulin like receptor, three Ig domains and long cytoplasmic tail 2
ENSG00000246339	41.857	1.53476	0.431727	1.64913e-05	0.00480886	101929402	EXTL3-AS1	EXTL3 antisense RNA 1
ENSG00000106004	86.0766	2.44209	0.693645	1.9017e-05	0.00536646	3202	HOXA5	homeobox A5
ENSG00000150337	715.672	-2.33956	0.696786	1.88483e-05	0.00536646	2209	FCGR1A	Fc fragment of IgG receptor Ia
ENSG00000027869	308.437	-1.84495	0.550216	2.13849e-05	0.0057658	9047	SH2D2A	SH2 domain containing 2A
ENSG00000155719	261.795	-2.99299	0.913677	2.22647e-05	0.00590216	146183	OTOA	otoancorin
ENSG00000078399	174.188	1.84648	0.535279	2.33279e-05	0.00609172	3205	HOXA9	homeobox A9
ENSG00000120075	28.5795	2.76979	0.811827	2.5055e-05	0.00619852	3215	HOXB5	homeobox B5
ENSG00000162337	258.621	1.68928	0.494523	2.70025e-05	0.00647172	4041	LRP5	LDL receptor related protein 5
ENSG00000181847	1114.45	-1.17853	0.360172	3.11854e-05	0.00727493	201633	TIGIT	T cell immunoreceptor with Ig and ITIM domains
ENSG00000217236	21.3075	3.90739	1.12476	3.23099e-05	0.00738048	100131390	SP9	Sp9 transcription factor
ENSG00000224429	46.2453	-1.85858	0.574485	3.55751e-05	0.00778028	100652865	LINC00539	long intergenic non-protein coding RNA 539
ENSG00000254750	71.6453	2.80009	0.838184	3.83332e-05	0.00827997
ENSG00000103066	1620.73	-1.40047	0.442684	4.12236e-05	0.00848527	23659	PLA2G15	phospholipase A2 group XV
ENSG00000216490	70.7301	-1.99833	0.628494	3.99364e-05	0.00848527	10437	IFI30	IFI30 lysosomal thiol reductase
ENSG00000254709	134.374	-2.86784	0.921807	4.03602e-05	0.00848527	100423062	IGLL5	immunoglobulin lambda like polypeptide 5
ENSG00000135094	678.728	-2.86501	0.937415	4.36237e-05	0.00887488	10993	SDS	serine dehydratase
ENSG00000163508	672.085	-1.28841	0.410534	4.68443e-05	0.00910654	8320	EOMES	eomesodermin
ENSG00000095970	3557.83	-2.87044	0.952593	4.85022e-05	0.00919292	54209	TREM2	triggering receptor expressed on myeloid cells 2
ENSG00000163220	4177.14	-1.9717	0.640081	4.87031e-05	0.00919292	6280	S100A9	S100 calcium binding protein A9
ENSG00000065534	1376.66	1.39114	0.432574	5.07973e-05	0.00945479	4638	MYLK	myosin light chain kinase
ENSG00000012171	118.056	1.49273	0.469182	5.70351e-05	0.00990771	7869	SEMA3B	semaphorin 3B
ENSG00000103089	237.578	3.13537	0.98154	5.74887e-05	0.00990771	79152	FA2H	fatty acid 2-hydroxylase
ENSG00000153446	27.7402	2.82965	0.883473	5.76833e-05	0.00990771	146556	C16orf89	chromosome 16 open reading frame 89
ENSG00000179869	31.3508	3.94691	1.20881	5.74814e-05	0.00990771	154664	ABCA13	ATP binding cassette subfamily A member 13
ENSG00000211943	2027.07	-2.00945	0.665328	5.83273e-05	0.00990771	28448	IGHV3-15	immunoglobulin heavy variable 3-15
ENSG00000239855	1063.89	-2.16271	0.724908	6.35771e-05	0.0105938	28943	IGKV1-6	immunoglobulin kappa variable 1-6
ENSG00000143851	1328.83	-1.42158	0.47097	6.63243e-05	0.010845	5778	PTPN7	protein tyrosine phosphatase non-receptor type 7
ENSG00000253490	24.7887	-2.28333	0.75336	7.35596e-05	0.0117	101929450	LINC02099	long intergenic non-protein coding RNA 2099
ENSG00000010282	28.1676	3.46796	1.09937	7.42874e-05	0.0117093	57467	HHATL	hedgehog acyltransferase like
ENSG00000213025	10.7213	7.39004	3.15716	7.7974e-05	0.012088
ENSG00000123416	11296.4	-1.05373	0.354715	8.17144e-05	0.012541	10376	TUBA1B	tubulin alpha 1b
ENSG00000226791	51.1024	-2.23738	0.770605	9.41807e-05	0.0136336	101927070	LINC02611	long intergenic non-protein coding RNA 2611
ENSG00000249096	148.179	-2.52854	0.896795	9.83988e-05	0.0141113
ENSG00000161905	38.7198	2.02811	0.668755	0.000101922	0.0143808	246	ALOX15	arachidonate 15-lipoxygenase
ENSG00000224525	9.50872	7.16671	3.13182	0.000101311	0.0143808
ENSG00000102172	2127.52	-1.35378	0.47205	0.000105017	0.0145824	6611	SMS	spermine synthase
ENSG00000048462	265.325	-2.75923	1.00167	0.000108459	0.0146611	608	TNFRSF17	TNF receptor superfamily member 17
ENSG00000148834	4155.6	-1.55488	0.546435	0.000106631	0.0146611	9446	GSTO1	glutathione S-transferase omega 1
ENSG00000198753	34.4619	2.00895	0.673606	0.000107616	0.0146611	5365	PLXNB3	plexin B3
ENSG00000211652	859.667	-3.0025	1.10676	0.000108936	0.0146611	28776	IGLV7-43	immunoglobulin lambda variable 7-43
ENSG00000135124	1718.12	-1.67089	0.591056	0.000111057	0.0147211	5025	P2RX4	purinergic receptor P2X 4
ENSG00000161405	2673.41	-1.3557	0.469443	0.000111064	0.0147211	22806	IKZF3	IKAROS family zinc finger 3
ENSG00000100097	13524.4	-1.51438	0.535905	0.000113552	0.0149376	3956	LGALS1	galectin 1
ENSG00000143632	45.8508	2.73745	0.931043	0.000118269	0.0154421	58	ACTA1	actin alpha 1, skeletal muscle
ENSG00000211598	9010.87	-2.15314	0.782052	0.000119969	0.015548	28908	IGKV4-1	immunoglobulin kappa variable 4-1
ENSG00000223350	203.123	-3.09076	1.15818	0.000122337	0.0157383	28773	IGLV9-49	immunoglobulin lambda variable 9-49
ENSG00000130066	27943.3	-1.46832	0.524897	0.000124064	0.015844	6303	SAT1	spermidine/spermine N1-acetyltransferase 1
ENSG00000104808	28.9194	-2.14686	0.765461	0.000127914	0.0162173	27294	DHDH	dihydrodiol dehydrogenase
ENSG00000087076	439.148	-1.6856	0.609044	0.000132386	0.0166635	51171	HSD17B14	hydroxysteroid 17-beta dehydrogenase 14
ENSG00000185339	4101	-1.85393	0.679288	0.000137953	0.0172401	6948	TCN2	transcobalamin 2
ENSG00000143434	163.299	1.41141	0.487839	0.000140884	0.0174816	10500	SEMA6C	semaphorin 6C
ENSG00000100453	859.5	-1.90671	0.702685	0.000142612	0.0175714	3002	GZMB	granzyme B
ENSG00000138722	764.343	1.7527	0.607011	0.000147723	0.0180739	22915	MMRN1	multimerin 1
ENSG00000250266	20.0898	4.16976	1.42347	0.000150978	0.0183438	101928223	LINC01612	long intergenic non-protein coding RNA 1612
ENSG00000211955	1737.04	-2.30269	0.872405	0.000157712	0.0188995	28434	IGHV3-33	immunoglobulin heavy variable 3-33
ENSG00000101098	31.9531	1.88944	0.659739	0.000159253	0.0189543	140730	RIMS4	regulating synaptic membrane exocytosis 4
ENSG00000011600	8413.49	-2.03831	0.775114	0.000170671	0.0196451	7305	TYROBP	transmembrane immune signaling adaptor TYROBP
ENSG00000170476	1794.83	-2.78243	1.09369	0.000173968	0.0197645	51237	MZB1	marginal zone B and B1 cell specific protein
ENSG00000132470	1228.11	2.00952	0.711726	0.000178357	0.019876	3691	ITGB4	integrin subunit beta 4
ENSG00000163827	140.361	1.82646	0.648503	0.000182814	0.0202438	79442	LRRC2	leucine rich repeat containing 2
ENSG00000164713	3780.99	-1.43074	0.541902	0.000191088	0.0208356	25798	BRI3	brain protein I3
ENSG00000111144	7948.05	-1.32628	0.503902	0.000198701	0.021198	4048	LTA4H	leukotriene A4 hydrolase
ENSG00000204525	46155.6	-1.16564	0.441487	0.000202289	0.0213207	3107	HLA-C	major histocompatibility complex, class I, C
ENSG00000149596	49.1141	1.7477	0.637672	0.000212151	0.0217247	57158	JPH2	junctophilin 2
ENSG00000256235	1059.49	-1.62483	0.628158	0.00021233	0.0217247	85027	SMIM3	small integral membrane protein 3
ENSG00000105374	2328.09	-1.87565	0.734609	0.000215976	0.0219692	4818	NKG7	natural killer cell granule protein 7
ENSG00000172927	143.355	2.0653	0.755862	0.000226265	0.0227513	26579	MYEOV	myeloma overexpressed
ENSG00000167077	444.975	-1.98134	0.783453	0.000227651	0.0227599	150365	MEI1	meiotic double-stranded break formation protein 1
ENSG00000105976	288.942	1.50745	0.556942	0.000239716	0.0235191	4233	MET	MET proto-oncogene, receptor tyrosine kinase
ENSG00000235903	22.2878	3.56641	1.30616	0.000243348	0.0235191	100509894	CPB2-AS1	CPB2 antisense RNA 1
ENSG00000204577	1206.32	-1.8057	0.724404	0.000258545	0.0243199	11025	LILRB3	leukocyte immunoglobulin like receptor B3
ENSG00000204577	1206.32	-1.8057	0.724404	0.000258545	0.0243199	102725035	LOC102725035	leukocyte immunoglobulin-like receptor subfamily B member 3
ENSG00000204577	1206.32	-1.8057	0.724404	0.000258545	0.0243199	107987425	LOC107987425	leukocyte immunoglobulin-like receptor subfamily B member 3
ENSG00000204577	1206.32	-1.8057	0.724404	0.000258545	0.0243199	107987462	LOC107987462	leukocyte immunoglobulin-like receptor subfamily B member 3
ENSG00000187775	143.321	2.6527	0.990486	0.000264494	0.0246149	8632	DNAH17	dynein axonemal heavy chain 17
ENSG00000105612	3286.27	-1.38173	0.552451	0.000272433	0.0252195	1777	DNASE2	deoxyribonuclease 2, lysosomal
ENSG00000182782	288.2	1.44195	0.543278	0.000275603	0.0253787	338442	HCAR2	hydroxycarboxylic acid receptor 2
ENSG00000174827	87.3179	2.97066	1.12343	0.000282998	0.0257026	5174	PDZK1	PDZ domain containing 1
ENSG00000100302	38.0074	1.2932	0.494837	0.000312901	0.0268587	23551	RASD2	RASD family member 2
ENSG00000158488	270.669	1.85598	0.708613	0.000311744	0.0268587	913	CD1E	CD1e molecule
ENSG00000180644	1205.94	-1.59108	0.655038	0.000312513	0.0268587	5551	PRF1	perforin 1
ENSG00000196639	259.503	1.30034	0.495472	0.000306366	0.0268587	3269	HRH1	histamine receptor H1
ENSG00000167851	727.45	-1.66044	0.685996	0.000317676	0.0271125	11314	CD300A	CD300a molecule
ENSG00000122367	128.817	2.31303	0.912518	0.000382887	0.0313037	11155	LDB3	LIM domain binding 3
ENSG00000130429	813.343	-1.84211	0.795022	0.000382248	0.0313037	10095	ARPC1B	actin related protein 2/3 complex subunit 1B
ENSG00000111537	179.327	-1.39177	0.586254	0.000387324	0.0314284	3458	IFNG	interferon gamma
ENSG00000100292	4148.21	-1.01755	0.427332	0.000392	0.0316057	3162	HMOX1	heme oxygenase 1
ENSG00000135960	45.1878	2.00555	0.797132	0.000420749	0.0333096	10913	EDAR	ectodysplasin A receptor
ENSG00000185247	10.7945	5.07796	2.19805	0.000423725	0.0333941	4110	MAGEA11	MAGE family member A11
ENSG00000266088	218.398	-1.52876	0.666096	0.000446515	0.034876
ENSG00000229124	209.649	-1.10578	0.473969	0.000450948	0.0350657	100507347	VIM-AS1	VIM antisense RNA 1
ENSG00000206503	83767.2	-1.45305	0.639719	0.00045747	0.0354155	3105	HLA-A	major histocompatibility complex, class I, A
ENSG00000105499	994.796	-1.37239	0.603208	0.000469832	0.0360534	8605	PLA2G4C	phospholipase A2 group IVC
ENSG00000165548	140.494	2.16358	0.884774	0.000474005	0.0362148	57156	TMEM63C	transmembrane protein 63C
ENSG00000166689	366.04	1.24823	0.512281	0.000479482	0.036474	144100	PLEKHA7	pleckstrin homology domain containing A7
ENSG00000115255	163.172	2.5796	1.06322	0.0004865	0.0368476	92840	REEP6	receptor accessory protein 6
ENSG00000001626	90.687	2.45108	1.00732	0.000499231	0.036936	1080	CFTR	CF transmembrane conductance regulator
ENSG00000078900	131.592	1.49557	0.617914	0.000497353	0.036936	7161	TP73	tumor protein p73
ENSG00000243137	98.2871	3.94345	1.66258	0.000505418	0.036936	5672	PSG4	pregnancy specific beta-1-glycoprotein 4
ENSG00000168477	733.405	1.61174	0.665667	0.000513102	0.037141	7148	TNXB	tenascin XB
ENSG00000142185	858.69	-1.48891	0.676268	0.000535464	0.0381437	7226	TRPM2	transient receptor potential cation channel subfamily M member 2
ENSG00000150977	1346.98	-1.21683	0.548069	0.000546969	0.0385878	196383	RILPL2	Rab interacting lysosomal protein like 2
ENSG00000124191	203.222	-1.40411	0.638099	0.00055184	0.03862	84969	TOX2	TOX high mobility group box family member 2
ENSG00000129521	1359.92	1.13772	0.478408	0.000550458	0.03862	112399	EGLN3	egl-9 family hypoxia inducible factor 3
ENSG00000028277	867.377	-1.49053	0.684629	0.000562452	0.0390503	5452	POU2F2	POU class 2 homeobox 2
ENSG00000133392	2324.03	1.43286	0.604715	0.000573256	0.0393662	4629	MYH11	myosin heavy chain 11
ENSG00000102575	14874.8	-1.82913	0.867288	0.000577975	0.039501	54	ACP5	acid phosphatase 5, tartrate resistant
ENSG00000188883	24.2508	2.11056	0.89607	0.000593262	0.039922	346689	KLRG2	killer cell lectin like receptor G2
ENSG00000137941	76.1623	1.11784	0.481234	0.000604318	0.040285	79739	TTLL7	tubulin tyrosine ligase like 7
ENSG00000104894	3015.53	-1.56753	0.739669	0.000615103	0.0403065	951	CD37	CD37 molecule
ENSG00000128591	263.643	1.31692	0.568194	0.000623148	0.0405917	2318	FLNC	filamin C
ENSG00000170271	1301.71	1.47701	0.632598	0.000634719	0.040978	10826	FAXDC2	fatty acid hydroxylase domain containing 2
ENSG00000185269	14.6592	2.50461	1.06706	0.000650994	0.0417209	147111	NOTUM	notum, palmitoleoyl-protein carboxylesterase
ENSG00000108798	608.194	-1.53017	0.730196	0.000655199	0.0418021	51225	ABI3	ABI family member 3
ENSG00000054598	384.723	1.70108	0.738366	0.000668998	0.0418028	2296	FOXC1	forkhead box C1
ENSG00000120068	16.7117	1.76188	0.757296	0.000662218	0.0418028	3218	HOXB8	homeobox B8
ENSG00000106772	228.6	1.14165	0.501216	0.000693585	0.0431849	158471	PRUNE2	prune homolog 2 with BCH domain
ENSG00000231453	111.558	1.87433	0.823114	0.000700911	0.0434863	285084	LINC01305	long intergenic non-protein coding RNA 1305
ENSG00000149506	38.7667	3.35024	1.51442	0.000706166	0.0436575	22917	ZP1	zona pellucida glycoprotein 1
ENSG00000152763	34.9186	1.16885	0.519294	0.000729884	0.0446505	79819	DNAI4	dynein axonemal intermediate chain 4
ENSG00000143127	89.4617	1.02074	0.459971	0.000754245	0.0458204	8515	ITGA10	integrin subunit alpha 10
ENSG00000211651	708.702	-1.72483	0.87319	0.000776845	0.0465469	28823	IGLV1-44	immunoglobulin lambda variable 1-44
ENSG00000091138	14.2947	4.35304	1.89177	0.000793542	0.0472239	1811	SLC26A3	solute carrier family 26 member 3
ENSG00000172264	45.6839	1.22273	0.553879	0.000791271	0.0472239	140733	MACROD2	mono-ADP ribosylhydrolase 2
ENSG00000159307	14.5744	2.0189	0.912692	0.000797777	0.0473149	80274	SCUBE1	signal peptide, CUB domain and EGF like domain containing 1
ENSG00000147689	120.126	2.2764	1.03505	0.000833826	0.0484739	84985	FAM83A	family with sequence similarity 83 member A
ENSG00000196126	88801.1	-1.43758	0.739364	0.000870685	0.0495812	3123	HLA-DRB1	major histocompatibility complex, class II, DR beta 1
ENSG00000128918	80.711	1.07225	0.495173	0.000891267	0.0501402	8854	ALDH1A2	aldehyde dehydrogenase 1 family member A2
ENSG00000100065	204.369	1.36862	0.643054	0.000950614	0.0519247	29775	CARD10	caspase recruitment domain family member 10
ENSG00000141052	69.7574	1.56937	0.745173	0.000952665	0.0519247	93649	MYOCD	myocardin
ENSG00000171051	550.451	-1.74768	0.941922	0.000944934	0.0519247	2357	FPR1	formyl peptide receptor 1
ENSG00000203837	571.407	2.63871	1.23988	0.000941725	0.0519247	119548	PNLIPRP3	pancreatic lipase related protein 3
ENSG00000068615	81.9001	1.5683	0.746465	0.00101076	0.054458	65055	REEP1	receptor accessory protein 1
ENSG00000134575	2591.52	-1.3432	0.715865	0.00101471	0.054458	53	ACP2	acid phosphatase 2, lysosomal
ENSG00000141524	1498.99	-1.2489	0.662827	0.00101279	0.054458	11322	TMC6	transmembrane channel like 6
ENSG00000186910	11.8037	3.32704	1.50641	0.00100641	0.054458	256394	SERPINA11	serpin family A member 11
ENSG00000169474	455.325	3.18535	1.55841	0.00103194	0.055045	6698	SPRR1A	small proline rich protein 1A
ENSG00000169429	251.947	-2.35082	1.41839	0.00103559	0.0550719	3576	CXCL8	C-X-C motif chemokine ligand 8
ENSG00000116039	14.8805	1.91829	0.910975	0.00105258	0.0552268	525	ATP6V1B1	ATPase H+ transporting V1 subunit B1
ENSG00000141480	5584.49	-1.36554	0.742567	0.00106785	0.0552268	409	ARRB2	arrestin beta 2
ENSG00000148655	263.398	-1.1559	0.609542	0.00105306	0.0552268	83938	LRMDA	leucine rich melanocyte differentiation associated
ENSG00000176533	284.688	-1.20707	0.641523	0.00106204	0.0552268	2788	GNG7	G protein subunit gamma 7
ENSG00000234883	410.445	-1.05864	0.554544	0.0010626	0.0552268	114614	MIR155HG	MIR155 host gene
ENSG00000143816	40.1388	1.1938	0.578652	0.00108987	0.0554313	7483	WNT9A	Wnt family member 9A
ENSG00000159387	176.754	1.74699	0.84578	0.00108558	0.0554313	79190	IRX6	iroquois homeobox 6
ENSG00000197757	188.569	1.11765	0.543939	0.00110318	0.0558336	3223	HOXC6	homeobox C6
ENSG00000172366	287.749	-1.20274	0.651959	0.0011223	0.0562332	84331	MCRIP2	MAPK regulated corepressor interacting protein 2
ENSG00000228065	18.8526	1.48496	0.729381	0.00116052	0.0571048
ENSG00000237181	202.062	-1.69474	0.971475	0.00115547	0.0571048
ENSG00000116690	467.662	1.95855	0.969025	0.00117577	0.0571422	10216	PRG4	proteoglycan 4
ENSG00000183696	872.527	-1.09	0.594737	0.00117515	0.0571422	7378	UPP1	uridine phosphorylase 1
ENSG00000204866	479.461	2.22727	1.10408	0.00117358	0.0571422	147920	IGFL2	IGF like family member 2
ENSG00000214860	17.0908	3.02005	1.45197	0.00117061	0.0571422	645027	EVPLL	envoplakin like
ENSG00000197561	31.8025	2.26675	1.15573	0.00118549	0.0574552	1991	ELANE	elastase, neutrophil expressed
ENSG00000131746	1126.14	1.68916	0.832968	0.00120307	0.0581462	84951	TNS4	tensin 4
ENSG00000073067	41.5345	2.10903	1.05494	0.00121349	0.0581676	54905	CYP2W1	cytochrome P450 family 2 subfamily W member 1
ENSG00000183134	15.538	2.06617	1.0304	0.00121035	0.0581676	11251	PTGDR2	prostaglandin D2 receptor 2
ENSG00000169508	763.801	-1.20313	0.673167	0.0012289	0.0582679	1880	GPR183	G protein-coupled receptor 183
ENSG00000188803	16.6923	1.74502	0.856529	0.00123274	0.0582917	388336	SHISA6	shisa family member 6
ENSG00000176222	40.7652	1.14129	0.57704	0.00125477	0.0590981	342908	ZNF404	zinc finger protein 404
ENSG00000149573	669.391	1.37226	0.692321	0.00127776	0.0597746	10205	MPZL2	myelin protein zero like 2
ENSG00000169710	3404.51	2.19365	1.1083	0.00129818	0.0600775	2194	FASN	fatty acid synthase
ENSG00000143365	371.334	1.41852	0.7229	0.00133233	0.0610221	6097	RORC	RAR related orphan receptor C
ENSG00000166106	277.267	1.39057	0.715595	0.00136982	0.0621234	170689	ADAMTS15	ADAM metallopeptidase with thrombospondin type 1 motif 15
ENSG00000183036	95.6802	2.21613	1.14194	0.00136319	0.0621234	5121	PCP4	Purkinje cell protein 4
ENSG00000105223	10488.1	-1.27295	0.756509	0.00138632	0.0624409	23646	PLD3	phospholipase D family member 3
ENSG00000168306	292.877	1.29987	0.676411	0.00141627	0.0630513	8309	ACOX2	acyl-CoA oxidase 2
ENSG00000138311	42.5262	1.1354	0.594008	0.00143186	0.0631255	22891	ZNF365	zinc finger protein 365
ENSG00000168490	244.879	1.65476	0.86395	0.00143793	0.0631255	9796	PHYHIP	phytanoyl-CoA 2-hydroxylase interacting protein
ENSG00000242611	15.1831	2.30524	1.17734	0.00143461	0.0631255
ENSG00000168421	414.088	-1.06938	0.627279	0.00145187	0.063505	399	RHOH	ras homolog family member H
ENSG00000145911	158.523	1.45975	0.77004	0.00149693	0.0651498	23138	N4BP3	NEDD4 binding protein 3
ENSG00000003137	634.247	1.49514	0.788909	0.00151065	0.0654218	56603	CYP26B1	cytochrome P450 family 26 subfamily B member 1
ENSG00000049540	1749.6	1.34417	0.708773	0.00153542	0.0661667	2006	ELN	elastin
ENSG00000104611	180.45	1.27425	0.68395	0.00158604	0.0676814	63898	SH2D4A	SH2 domain containing 4A
ENSG00000077420	1183.1	-1.13781	0.707194	0.00159936	0.0677538	54518	APBB1IP	amyloid beta precursor protein binding family B member 1 interacting protein
ENSG00000126950	16.4428	1.86203	0.988629	0.00165867	0.0694052	59353	TMEM35A	transmembrane protein 35A
ENSG00000014914	475.464	1.00898	0.550412	0.00167288	0.0694936	10903	MTMR11	myotubularin related protein 11
ENSG00000161714	474.503	1.26753	0.694874	0.00169738	0.0697123	113026	PLCD3	phospholipase C delta 3
ENSG00000175906	205.368	1.27902	0.701864	0.00169479	0.0697123	379	ARL4D	ADP ribosylation factor like GTPase 4D
ENSG00000243961	13.7751	2.35854	1.26372	0.0016912	0.0697123
ENSG00000170477	81.1477	2.7069	1.5529	0.00174723	0.0701158	3851	KRT4	keratin 4
ENSG00000177103	22.4097	1.49205	0.82367	0.00176174	0.0702126	57453	DSCAML1	DS cell adhesion molecule like 1
ENSG00000268100	19.4714	4.18974	2.32281	0.00175862	0.0702126
ENSG00000004846	56.6561	2.05479	1.16417	0.00185259	0.071869	340273	ABCB5	ATP binding cassette subfamily B member 5
ENSG00000164855	647.043	1.87796	1.06843	0.00187199	0.0724608	202915	TMEM184A	transmembrane protein 184A
ENSG00000183018	898.522	1.49203	0.852489	0.00190651	0.0729896	124976	SPNS2	sphingolipid transporter 2
ENSG00000156453	847.064	1.55814	0.893144	0.00191734	0.0730843	5097	PCDH1	protocadherin 1
ENSG00000262061	45.8175	1.22319	0.708061	0.00194083	0.0738189
ENSG00000182379	105.117	1.82549	1.0628	0.0019683	0.0739459	11247	NXPH4	neurexophilin 4
ENSG00000235997	12.2587	1.84984	1.05788	0.0019762	0.0739459
ENSG00000126217	427.973	1.14678	0.678296	0.00208438	0.0767479	23263	MCF2L	MCF.2 cell line derived transforming sequence like
ENSG00000155265	511.564	1.24627	0.744248	0.0021275	0.0767479	401647	GOLGA7B	golgin A7 family member B
ENSG00000155926	3072.78	-1.32205	1.0106	0.00209742	0.0767479	6503	SLA	Src like adaptor
ENSG00000165125	163.007	1.47991	0.878964	0.00210044	0.0767479	55503	TRPV6	transient receptor potential cation channel subfamily V member 6
ENSG00000166473	205.335	1.55947	0.9224	0.00210164	0.0767479	114780	PKD1L2	polycystin 1 like 2 (gene/pseudogene)
ENSG00000244482	711.007	-1.15955	0.84234	0.00209704	0.0767479	79168	LILRA6	leukocyte immunoglobulin like receptor A6
ENSG00000225670	186.48	1.23351	0.738441	0.00213793	0.0768603
ENSG00000118729	91.0034	1.30416	0.802069	0.00222085	0.0779375	845	CASQ2	calsequestrin 2
ENSG00000145777	29.1042	1.72778	1.05898	0.00222284	0.0779375	85480	TSLP	thymic stromal lymphopoietin
ENSG00000151468	1359.96	1.13307	0.689057	0.00227513	0.0787139	83643	CCDC3	coiled-coil domain containing 3
ENSG00000164976	155.562	1.0274	0.626904	0.00226301	0.0787139	57462	MYORG	myogenesis regulating glycosidase (putative)
ENSG00000197106	109.082	1.62729	1.00012	0.00227648	0.0787139	388662	SLC6A17	solute carrier family 6 member 17
ENSG00000188522	1313.07	1.53465	0.949715	0.00238991	0.0803204	644815	FAM83G	family with sequence similarity 83 member G
ENSG00000080561	138.203	1.06562	0.672576	0.00241383	0.0803751	11043	MID2	midline 2
ENSG00000152270	385.958	-1.18185	0.970178	0.00241018	0.0803751	5140	PDE3B	phosphodiesterase 3B
ENSG00000213963	90.613	1.134	0.717687	0.00246866	0.0813404	100130691	LOC100130691	uncharacterized LOC100130691
ENSG00000127578	25.237	2.22358	1.46531	0.0025621	0.0827056	117166	WFIKKN1	WAP, follistatin/kazal, immunoglobulin, kunitz and netrin domain containing 1
ENSG00000072134	1005.93	1.10576	0.711418	0.00258005	0.0827087	22905	EPN2	epsin 2
ENSG00000184185	61.6352	1.55542	1.01119	0.00257694	0.0827087	3768	KCNJ12	potassium inwardly rectifying channel subfamily J member 12
ENSG00000204869	122.4	1.91877	1.2663	0.0025811	0.0827087	444882	IGFL4	IGF like family member 4
ENSG00000175315	3801.39	2.21257	1.47902	0.00259696	0.0827622	1474	CST6	cystatin E/M
ENSG00000176920	61.4307	1.47482	0.964691	0.00260296	0.0828024	2524	FUT2	fucosyltransferase 2
ENSG00000169213	90.5312	1.55557	1.02686	0.00261713	0.0831021	5865	RAB3B	RAB3B, member RAS oncogene family
ENSG00000145244	339.787	1.24115	0.813373	0.00262308	0.0831401	10699	CORIN	corin, serine peptidase
ENSG00000225511	14.3258	1.49895	0.978041	0.0026737	0.0841349
ENSG00000099954	48.4726	1.8233	1.21678	0.00271106	0.0845377	27443	CECR2	CECR2 histone acetyl-lysine reader
ENSG00000133216	284.779	-1.14931	1.08005	0.00270347	0.0845377	2048	EPHB2	EPH receptor B2
ENSG00000141293	766.277	-1.11569	1.05844	0.002725	0.0845377	8631	SKAP1	src kinase associated phosphoprotein 1
ENSG00000167701	173.153	1.97304	1.36085	0.00274616	0.0845377	2875	GPT	glutamic--pyruvic transaminase
ENSG00000172893	1260.12	1.58962	1.06445	0.00275155	0.0845377	1717	DHCR7	7-dehydrocholesterol reductase
ENSG00000185015	171.564	1.10454	0.744207	0.00275277	0.0845377	377677	CA13	carbonic anhydrase 13
ENSG00000005187	247.37	1.67186	1.14251	0.00277429	0.0846581	6296	ACSM3	acyl-CoA synthetase medium chain family member 3
ENSG00000164078	420.821	1.41975	0.955379	0.00277725	0.0846581	4486	MST1R	macrophage stimulating 1 receptor
ENSG00000197291	49.8554	1.1008	0.735388	0.00277742	0.0846581	100190938	RAMP2-AS1	RAMP2 antisense RNA 1
ENSG00000130702	868.967	1.0398	0.707655	0.00280635	0.085012	3911	LAMA5	laminin subunit alpha 5
ENSG00000168350	317.65	1.81825	1.26504	0.00280847	0.085012	123099	DEGS2	delta 4-desaturase, sphingolipid 2
ENSG00000065320	237.683	1.48218	1.01384	0.0028162	0.0850989	9423	NTN1	netrin 1
ENSG00000225783	2597.63	-1.13556	1.36759	0.00294753	0.0875975	440823	MIAT	myocardial infarction associated transcript
ENSG00000236996	12.7253	1.64307	1.11724	0.00294686	0.0875975	100874282	MLIP-IT1	MLIP intronic transcript 1
ENSG00000107159	29.2137	1.79128	1.31796	0.00297665	0.0878236	768	CA9	carbonic anhydrase 9
ENSG00000124743	33.6211	1.05731	0.768492	0.00303036	0.0882937	401265	KLHL31	kelch like family member 31
ENSG00000250056	15.7347	2.60843	1.83541	0.00303203	0.0882937	255167	LINC01018	long intergenic non-protein coding RNA 1018
ENSG00000188039	14.5604	1.91999	1.34376	0.00305542	0.0885159	284434	NWD1	NACHT and WD repeat domain containing 1
ENSG00000104369	15.9126	1.72868	1.19901	0.00307495	0.0887778	56704	JPH1	junctophilin 1
ENSG00000168702	15.541	1.5662	1.13265	0.00309348	0.0888728	53353	LRP1B	LDL receptor related protein 1B
ENSG00000170381	35.6492	2.02038	1.47697	0.00311018	0.0890601	9723	SEMA3E	semaphorin 3E
ENSG00000250413	12.6432	2.18036	1.58476	0.0031087	0.0890601
ENSG00000058085	485.331	1.12681	0.820291	0.00313599	0.0896523	3918	LAMC2	laminin subunit gamma 2
ENSG00000121957	491.058	1.16622	0.864947	0.00321773	0.0915405	29899	GPSM2	G protein signaling modulator 2
ENSG00000164050	1642.84	1.11751	0.828284	0.00330604	0.0925479	5364	PLXNB1	plexin B1
ENSG00000101447	109.565	1.4521	1.12339	0.00337022	0.0931521	81610	FAM83D	family with sequence similarity 83 member D
ENSG00000163082	430.512	1.35985	1.04944	0.0033663	0.0931521	130367	SGPP2	sphingosine-1-phosphate phosphatase 2
ENSG00000186212	24.6507	2.24118	1.73652	0.00338137	0.0931661	345079	SOWAHB	sosondowah ankyrin repeat domain family member B
ENSG00000002726	43.3623	1.23284	0.946581	0.00341017	0.0933701	26	AOC1	amine oxidase copper containing 1
ENSG00000183166	47.033	1.31996	1.01382	0.00341824	0.0933701	83698	CALN1	calneuron 1
ENSG00000149418	800.036	1.02033	0.793712	0.00343674	0.0934274	6768	ST14	ST14 transmembrane serine protease matriptase
ENSG00000256433	23.8608	1.14981	0.886246	0.00344426	0.0934274
ENSG00000157152	92.7478	1.68858	1.40484	0.00351141	0.094082	6854	SYN2	synapsin II
ENSG00000110987	193.091	1.02875	0.832119	0.00357787	0.0945852	605	BCL7A	BAF chromatin remodeling complex subunit BCL7A
ENSG00000166415	77.3211	1.91692	1.69402	0.00365074	0.0951913	256764	WDR72	WD repeat domain 72
ENSG00000100095	26.6491	1.14159	0.938315	0.00366208	0.0953449	23544	SEZ6L	seizure related 6 homolog like
ENSG00000152078	174.852	1.46258	1.27264	0.00374274	0.0961571	148534	TLCD4	TLC domain containing 4
ENSG00000160868	46.7765	1.8491	1.72958	0.0038136	0.0972635	1576	CYP3A4	cytochrome P450 family 3 subfamily A member 4
ENSG00000092377	12.1652	2.12472	1.80063	0.00389637	0.0982288	90665	TBL1Y	transducin beta like 1 Y-linked
ENSG00000158578	33.5486	2.09021	2.36147	0.00394302	0.0989773	212	ALAS2	5'-aminolevulinate synthase 2
ENSG00000165905	235.476	1.38941	1.27551	0.00395233	0.0990687	120071	LARGE2	LARGE xylosyl- and glucuronyltransferase 2
