# Supplementary material for: Gene expression patterns associated with multidrug therapy in multibacillary leprosy
Source: Front Cell Infect Microbiol. 2022 Jul 22;12:917282. doi: 10.3389/fcimb.2022.917282 (PMC9354612; doi:10.3389/fcimb.2022.917282)
Supplement: Supplementary file 8 [file Table_4.xls]

## Sheet: .
ID	Description	GeneRatio	BgRatio	pvalue	p.adjust	qvalue	geneID	Count	odd_ratio
GO:0042363	fat-soluble vitamin catabolic process	3/151	10/13882	0.000143152	0.0204952	0.0193458	CYP26B1/CYP2W1/CYP3A4	3	27.5801
GO:0009111	vitamin catabolic process	3/151	11/13882	0.000195265	0.0204952	0.0193458	CYP26B1/CYP2W1/CYP3A4	3	25.0728
GO:0042573	retinoic acid metabolic process	4/151	26/13882	0.000166912	0.0204952	0.0193458	CYP26B1/CYP2W1/ALDH1A2/CYP3A4	4	14.1437
GO:0071526	semaphorin-plexin signaling pathway	6/151	40/13882	4.24153e-06	0.00154138	0.00145493	SEMA3B/MET/SEMA6C/PLXNB1/SEMA3E/PLXNB3	6	13.7901
GO:0006775	fat-soluble vitamin metabolic process	4/151	31/13882	0.000336768	0.0263199	0.0248438	CYP26B1/CYP2W1/ALDH1A2/CYP3A4	4	11.8624
GO:0048704	embryonic skeletal system morphogenesis	8/151	79/13882	2.20993e-06	0.0011127	0.0010503	HOXA9/HOXA5/HOXB6/HOXB8/HOXB5/HOXB3/HOXA7/DSCAML1	8	9.30975
GO:0050891	multicellular organismal water homeostasis	5/151	50/13882	0.000203527	0.0204952	0.0193458	CFTR/CYP26B1/FA2H/MET/ATP6V1B1	5	9.19338
GO:0030517	negative regulation of axon extension	4/151	40/13882	0.000906687	0.0589054	0.0556019	SEMA3B/NTN1/SEMA6C/SEMA3E	4	9.19338
GO:0050919	negative chemotaxis	4/151	42/13882	0.00109194	0.0687238	0.0648697	SEMA3B/NTN1/SEMA6C/SEMA3E	4	8.7556
GO:0030104	water homeostasis	5/151	53/13882	0.00026854	0.0245836	0.0232049	CFTR/CYP26B1/FA2H/MET/ATP6V1B1	5	8.673
GO:0048706	embryonic skeletal system development	9/151	102/13882	1.62557e-06	0.0011127	0.0010503	HOXA9/HOXA5/HOXB6/HOXB8/HOXB5/HOXB3/HOXA7/WNT9A/DSCAML1	9	8.1118
GO:0014032	neural crest cell development	6/151	74/13882	0.000151075	0.0204952	0.0193458	SEMA3B/FOXC1/ALDH1A2/LAMA5/SEMA6C/SEMA3E	6	7.45409
GO:0014031	mesenchymal cell development	6/151	78/13882	0.000202132	0.0204952	0.0193458	SEMA3B/FOXC1/ALDH1A2/LAMA5/SEMA6C/SEMA3E	6	7.07183
GO:0048864	stem cell development	6/151	78/13882	0.000202132	0.0204952	0.0193458	SEMA3B/FOXC1/ALDH1A2/LAMA5/SEMA6C/SEMA3E	6	7.07183
GO:0042475	odontogenesis of dentin-containing tooth	5/151	68/13882	0.00085605	0.0574695	0.0542465	CFTR/FOXC1/LAMA5/EDAR/WDR72	5	6.75984
GO:0014033	neural crest cell differentiation	6/151	83/13882	0.000284103	0.0248775	0.0234824	SEMA3B/FOXC1/ALDH1A2/LAMA5/SEMA6C/SEMA3E	6	6.64582
GO:0009952	anterior/posterior pattern specification	11/151	153/13882	8.6909e-07	0.0011127	0.0010503	FOXC1/HOXA9/HOXA5/HOXB6/HOXB8/HOXB5/HOXB3/HOXA7/ALDH1A2/LRP5/HOXC6	11	6.60962
GO:0048705	skeletal system morphogenesis	11/151	185/13882	5.5655e-06	0.00160127	0.00151147	CYP26B1/FOXC1/HOXA9/HOXA5/HOXB6/HOXB8/HOXB5/HOXB3/HOXA7/LRP5/DSCAML1	11	5.46633
GO:0003002	regionalization	13/151	257/13882	4.59199e-06	0.00154138	0.00145493	CYP26B1/FOXC1/HOXA9/HOXA5/HOXB6/HOXB8/HOXB5/HOXB3/HOXA7/ALDH1A2/LRP5/DSCAML1/HOXC6	13	4.65035
GO:0007411	axon guidance	9/151	183/13882	0.000174893	0.0204952	0.0193458	SEMA3B/LAMC2/NTN1/LAMA5/SEMA6C/PLXNB1/SEMA3E/DSCAML1/PLXNB3	9	4.52133
GO:0097485	neuron projection guidance	9/151	184/13882	0.000182206	0.0204952	0.0193458	SEMA3B/LAMC2/NTN1/LAMA5/SEMA6C/PLXNB1/SEMA3E/DSCAML1/PLXNB3	9	4.49676
GO:0048863	stem cell differentiation	8/151	182/13882	0.00084486	0.0574695	0.0542465	SEMA3B/FOXC1/HOXA7/ALDH1A2/LAMA5/MYOCD/SEMA6C/SEMA3E	8	4.04105
GO:0048562	embryonic organ morphogenesis	10/151	233/13882	0.000232425	0.0222907	0.0210406	NTN1/HOXA9/HOXA5/HOXB6/ATP6V1B1/HOXB8/HOXB5/HOXB3/HOXA7/DSCAML1	10	3.94566
GO:0007517	muscle organ development	11/151	265/13882	0.000151491	0.0204952	0.0193458	CYP26B1/ELN/FOXC1/MYLK/JPH1/LAMA5/PAX3/MYOCD/ACTA1/JPH2/MYORG	11	3.81612
GO:0043588	skin development	10/151	244/13882	0.000336076	0.0263199	0.0248438	CYP26B1/FOXC1/FA2H/MET/HOXA7/LAMA5/ITGB4/EDAR/ST14/SPRR1A	10	3.76778
GO:0007389	pattern specification process	13/151	329/13882	6.23896e-05	0.0125653	0.0118606	CYP26B1/FOXC1/HOXA9/HOXA5/HOXB6/HOXB8/HOXB5/HOXB3/HOXA7/ALDH1A2/LRP5/DSCAML1/HOXC6	13	3.63264
GO:0048568	embryonic organ development	14/151	362/13882	4.07917e-05	0.00912827	0.00861635	FOXC1/NTN1/HOXA9/HOXA5/HOXB6/ATP6V1B1/HOXB8/HOXB5/HOXB3/HOXA7/ALDH1A2/ST14/PLCD3/DSCAML1	14	3.55545
GO:0048598	embryonic morphogenesis	19/151	496/13882	1.82852e-06	0.0011127	0.0010503	CYP26B1/FOXC1/NTN1/HOXA9/CECR2/HOXA5/HOXB6/ATP6V1B1/HOXB8/HOXB5/HOXB3/HOXA7/ALDH1A2/LAMA5/ITGB4/ST14/LRP5/DSCAML1/SP9	19	3.52166
GO:0008544	epidermis development	11/151	291/13882	0.00033978	0.0263199	0.0248438	CYP26B1/FOXC1/LAMC2/FA2H/HOXA7/LAMA5/EDAR/ST14/SPRR1A/CST6/EVPLL	11	3.47516
GO:0001501	skeletal system development	16/151	428/13882	1.70704e-05	0.00429748	0.00405648	CYP26B1/FOXC1/HOXA9/HOXA5/HOXB6/HOXB8/HOXB5/HOXB3/HOXA7/WFIKKN1/WNT9A/LRP5/PLXNB1/DSCAML1/SPNS2/NOTUM	16	3.43678
GO:0060485	mesenchyme development	9/151	243/13882	0.00136141	0.0830874	0.0784278	SEMA3B/FOXC1/FAM83D/HOXA5/ALDH1A2/LAMA5/SEMA6C/ACTA1/SEMA3E	9	3.40495
GO:0060537	muscle tissue development	11/151	317/13882	0.000695732	0.0518964	0.048986	CYP26B1/ELN/FOXC1/MYLK/TP73/ALDH1A2/MYH11/MYOCD/ACTA1/JPH2/MYORG	11	3.19013
GO:0014706	striated muscle tissue development	10/151	301/13882	0.0016818	0.0996217	0.0940348	CYP26B1/ELN/FOXC1/TP73/ALDH1A2/MYH11/MYOCD/ACTA1/JPH2/MYORG	10	3.05428
GO:0048732	gland development	12/151	370/13882	0.000724734	0.0521291	0.0492056	FOXC1/NTN1/HOXA9/FA2H/MET/HOXA5/HOXB3/ALDH1A2/LAMA5/EDAR/LRP5/FASN	12	2.98164
