# Supplementary material for: Gene expression patterns associated with multidrug therapy in multibacillary leprosy
Source: Front Cell Infect Microbiol. 2022 Jul 22;12:917282. doi: 10.3389/fcimb.2022.917282 (PMC9354612; doi:10.3389/fcimb.2022.917282)
Supplement: Supplementary file 9 [file Table_5.xls]

## Sheet: tmp
Row.names	baseMean	log2FoldChange	lfcSE	pvalue	padj	ENTREZID	SYMBOL	GENENAME
ENSG00000254366	49.4206	-3.70103	0.664388	1.28664e-09	2.28828e-05
ENSG00000069482	1316.76	3.44597	0.688454	3.15769e-08	0.000187198	51083	GAL	galanin and GMAP prepropeptide
ENSG00000181126	89.5344	3.91235	0.77519	2.59846e-08	0.000187198	352962	HLA-V	major histocompatibility complex, class I, V (pseudogene)
ENSG00000144810	988.461	-3.12106	0.694117	1.75261e-07	0.000623403	1295	COL8A1	collagen type VIII alpha 1 chain
ENSG00000206262	10.7185	5.89078	1.52296	9.91012e-07	0.00293752	401089	FOXL2NB	FOXL2 neighbor
ENSG00000134824	12780.6	2.82773	0.715709	3.8719e-06	0.00788305	9415	FADS2	fatty acid desaturase 2
ENSG00000113924	105.636	3.09744	0.820304	7.45743e-06	0.0094736	3081	HGD	homogentisate 1,2-dioxygenase
ENSG00000140263	532.132	2.25874	0.594498	6.6741e-06	0.0094736	6652	SORD	sorbitol dehydrogenase
ENSG00000253123	49.7778	-2.23147	0.605469	7.09854e-06	0.0094736	100507403	LOC100507403	uncharacterized LOC100507403
ENSG00000156234	120.343	-1.87641	0.518481	8.59145e-06	0.0101866	10563	CXCL13	C-X-C motif chemokine ligand 13
ENSG00000178445	362.699	2.55883	0.739308	2.36481e-05	0.02474	2731	GLDC	glycine decarboxylase
ENSG00000204650	357.445	1.35201	0.396861	2.6558e-05	0.0262408	147081	LINC02210	long intergenic non-protein coding RNA 2210
ENSG00000116194	479.619	1.04342	0.30913	2.90611e-05	0.0272028	9068	ANGPTL1	angiopoietin like 1
ENSG00000162877	3700.76	3.28315	0.973095	3.23225e-05	0.027374	148811	PM20D1	peptidase M20 domain containing 1
ENSG00000163661	199.484	-2.84779	0.899147	3.16752e-05	0.027374	5806	PTX3	pentraxin 3
ENSG00000154277	628.834	-1.96789	0.621095	3.81379e-05	0.0295127	7345	UCHL1	ubiquitin C-terminal hydrolase L1
ENSG00000226025	18.3775	-2.53325	0.769535	3.81666e-05	0.0295127	400696	LGALS17A	galectin 14 pseudogene
ENSG00000144837	77.1039	-1.5754	0.498257	4.46942e-05	0.0295306	51365	PLA1A	phospholipase A1 member A
ENSG00000234362	31.6802	-2.017	0.636836	4.64917e-05	0.0295306	101929723	LINC01914	long intergenic non-protein coding RNA 1914
ENSG00000217236	23.9148	2.67794	0.830469	4.92564e-05	0.0302078	100131390	SP9	Sp9 transcription factor
ENSG00000005073	73.9331	-1.88182	0.619707	6.28022e-05	0.0343865	3207	HOXA11	homeobox A11
ENSG00000171368	179.214	1.6773	0.532181	6.38041e-05	0.0343865	11076	TPPP	tubulin polymerization promoting protein
ENSG00000130600	732.903	-2.41086	0.837243	7.6575e-05	0.0387765	283120	H19	H19 imprinted maternally expressed transcript
ENSG00000130600	732.903	-2.41086	0.837243	7.6575e-05	0.0387765	102724852	LOC102724852	uncharacterized LOC102724852
ENSG00000162949	56.9798	3.40468	1.10368	7.84906e-05	0.0387765	92291	CAPN13	calpain 13
ENSG00000179593	3415.1	2.60085	0.835058	7.72528e-05	0.0387765	247	ALOX15B	arachidonate 15-lipoxygenase type B
ENSG00000070019	13.9098	2.77029	0.896673	8.2219e-05	0.0395207	2984	GUCY2C	guanylate cyclase 2C
ENSG00000124003	33.1945	3.06788	1.02791	0.000105958	0.0495491	116255	MOGAT1	monoacylglycerol O-acyltransferase 1
ENSG00000186526	892.95	3.19717	1.07032	0.000111578	0.0496103	11283	CYP4F8	cytochrome P450 family 4 subfamily F member 8
ENSG00000259517	44.8623	3.80819	1.30722	0.00013069	0.056691
ENSG00000012223	536.055	2.32354	0.819191	0.000171443	0.0663622	4057	LTF	lactotransferrin
ENSG00000147160	1481.43	3.1661	1.11684	0.000171642	0.0663622	158835	AWAT2	acyl-CoA wax alcohol acyltransferase 2
ENSG00000214491	1940.65	3.05177	1.06629	0.000160925	0.0663622	730005	SEC14L6	SEC14 like lipid binding 6
ENSG00000100285	37.4079	-1.81323	0.675523	0.000190472	0.06815	4744	NEFH	neurofilament heavy chain
ENSG00000198959	814.068	-2.34021	0.910936	0.0001859	0.06815	7052	TGM2	transglutaminase 2
ENSG00000095321	3048.63	2.09637	0.750116	0.0001967	0.0685943	1384	CRAT	carnitine O-acetyltransferase
ENSG00000105852	215.116	1.56395	0.575579	0.000230493	0.0763598	5446	PON3	paraoxonase 3
ENSG00000140459	68.598	-1.75799	0.690444	0.000247505	0.0763598	1583	CYP11A1	cytochrome P450 family 11 subfamily A member 1
ENSG00000173114	104.763	-2.3374	0.935069	0.00023832	0.0763598	54674	LRRN3	leucine rich repeat neuronal 3
ENSG00000227051	853.033	1.20796	0.450378	0.000249023	0.0763598	56967	C14orf132	chromosome 14 open reading frame 132
ENSG00000246339	58.4742	1.26808	0.468677	0.000231887	0.0763598	101929402	EXTL3-AS1	EXTL3 antisense RNA 1
ENSG00000250266	32.7917	2.98232	1.09254	0.000226575	0.0763598	101928223	LINC01612	long intergenic non-protein coding RNA 1612
ENSG00000268362	177.98	2.28842	0.85612	0.000267503	0.0806364
ENSG00000152463	30.0342	3.08467	1.17867	0.000303433	0.0884682	55301	OLAH	oleoyl-ACP hydrolase
ENSG00000162614	212.33	-1.39007	0.561158	0.000301777	0.0884682	91624	NEXN	nexilin F-actin binding protein
ENSG00000160221	15.7129	3.11838	1.18314	0.000317536	0.0910867	8209	GATD3	glutamine amidotransferase class 1 domain containing 3
ENSG00000188984	1373.14	3.24077	1.2525	0.000327179	0.0923632	126767	AADACL3	arylacetamide deacetylase like 3
ENSG00000133216	223.082	-1.29398	0.533222	0.000345122	0.0959061	2048	EPHB2	EPH receptor B2
ENSG00000010282	30.574	2.26551	0.884402	0.000354265	0.0969325	57467	HHATL	hedgehog acyltransferase like
ENSG00000204195	447.243	3.21713	1.26688	0.000364013	0.0969808	158833	AWAT1	acyl-CoA wax alcohol acyltransferase 1
ENSG00000244122	13.9983	3.13501	1.22865	0.000365348	0.0969808	54577	UGT1A7	UDP glucuronosyltransferase family 1 member A7
ENSG00000105668	109.273	3.71741	1.49243	0.000382741	0.0993778	11045	UPK1A	uroplakin 1A
ENSG00000140284	173.219	2.11501	0.836494	0.000385554	0.0993778	11001	SLC27A2	solute carrier family 27 member 2
