# Supplementary material for: Gene expression patterns associated with multidrug therapy in multibacillary leprosy
Source: Front Cell Infect Microbiol. 2022 Jul 22;12:917282. doi: 10.3389/fcimb.2022.917282 (PMC9354612; doi:10.3389/fcimb.2022.917282)
Supplement: Supplementary file 10 [file Table_6.xls]

## Sheet: .
ID	Description	GeneRatio	BgRatio	pvalue	p.adjust	qvalue	geneID	Count	odd_ratio
GO:0051791	medium-chain fatty acid metabolic process	2/24	13/14039	0.000215973	0.00958136	0.00731622	CRAT/OLAH	2	89.9936
GO:0043651	linoleic acid metabolic process	2/24	17/14039	0.000374999	0.01525	0.0116447	FADS2/ALOX15B	2	68.8186
GO:0019400	alditol metabolic process	2/24	19/14039	0.000470522	0.0176627	0.013487	MOGAT1/SORD	2	61.5746
GO:1901570	fatty acid derivative biosynthetic process	3/24	42/14039	4.82368e-05	0.00327739	0.00250258	AWAT2/ALOX15B/AWAT1	3	41.7827
GO:1901568	fatty acid derivative metabolic process	3/24	63/14039	0.000162973	0.00883678	0.00674767	AWAT2/ALOX15B/AWAT1	3	27.8552
GO:0046460	neutral lipid biosynthetic process	2/24	45/14039	0.0026512	0.0562515	0.0429531	MOGAT1/AWAT2	2	25.9981
GO:0046463	acylglycerol biosynthetic process	2/24	45/14039	0.0026512	0.0562515	0.0429531	MOGAT1/AWAT2	2	25.9981
GO:0006636	unsaturated fatty acid biosynthetic process	2/24	46/14039	0.00276882	0.0562994	0.0429896	FADS2/ALOX15B	2	25.433
GO:0019369	arachidonic acid metabolic process	2/24	48/14039	0.00301133	0.0587812	0.0448847	ALOX15B/AWAT1	2	24.3733
GO:0001676	long-chain fatty acid metabolic process	4/24	97/14039	2.0465e-05	0.00219241	0.0016741	FADS2/SLC27A2/ALOX15B/AWAT1	4	24.122
GO:0033559	unsaturated fatty acid metabolic process	4/24	98/14039	2.13115e-05	0.00219241	0.0016741	FADS2/ALOX15B/CYP4F8/AWAT1	4	23.8759
GO:0019748	secondary metabolic process	2/24	52/14039	0.0035252	0.0614392	0.0469143	PON3/UGT1A7	2	22.4984
GO:0120254	olefinic compound metabolic process	4/24	124/14039	5.37277e-05	0.00327739	0.00250258	FADS2/AWAT2/ALOX15B/AWAT1	4	18.8696
GO:0001523	retinoid metabolic process	2/24	65/14039	0.00545541	0.0887414	0.067762	AWAT2/UGT1A7	2	17.9987
GO:0006690	icosanoid metabolic process	3/24	98/14039	0.000600182	0.0209206	0.0159748	ALOX15B/CYP4F8/AWAT1	3	17.9069
GO:0034440	lipid oxidation	3/24	105/14039	0.000733951	0.0238779	0.0182329	CRAT/SLC27A2/ALOX15B	3	16.7131
GO:0016101	diterpenoid metabolic process	2/24	70/14039	0.0063012	0.0984169	0.0751501	AWAT2/UGT1A7	2	16.7131
GO:0006635	fatty acid beta-oxidation	2/24	72/14039	0.00665524	0.0984169	0.0751501	CRAT/SLC27A2	2	16.2488
GO:1901606	alpha-amino acid catabolic process	2/24	72/14039	0.00665524	0.0984169	0.0751501	HGD/GLDC	2	16.2488
GO:0072329	monocarboxylic acid catabolic process	3/24	112/14039	0.00088539	0.0244499	0.0186697	CRAT/PON3/SLC27A2	3	15.6685
GO:0006631	fatty acid metabolic process	8/24	335/14039	5.09674e-08	2.48721e-05	1.8992e-05	CRAT/FADS2/SLC27A2/OLAH/PM20D1/ALOX15B/CYP4F8/AWAT1	8	13.9692
GO:0046395	carboxylic acid catabolic process	5/24	211/14039	2.46296e-05	0.00219241	0.0016741	CRAT/PON3/HGD/SLC27A2/GLDC	5	13.8616
GO:0016054	organic acid catabolic process	5/24	215/14039	2.69559e-05	0.00219241	0.0016741	CRAT/PON3/HGD/SLC27A2/GLDC	5	13.6037
GO:0072330	monocarboxylic acid biosynthetic process	4/24	177/14039	0.000213061	0.00958136	0.00731622	FADS2/SLC27A2/OLAH/ALOX15B	4	13.2194
GO:0006633	fatty acid biosynthetic process	3/24	136/14039	0.00155062	0.0360334	0.0275147	FADS2/OLAH/ALOX15B	3	12.9035
GO:0044282	small molecule catabolic process	6/24	329/14039	1.49095e-05	0.00219241	0.0016741	CRAT/PON3/HGD/SORD/SLC27A2/GLDC	6	10.6679
GO:0042445	hormone metabolic process	3/24	178/14039	0.0033344	0.0602662	0.0460187	GAL/AWAT2/UGT1A7	3	9.85885
GO:0030258	lipid modification	3/24	190/14039	0.0040055	0.0674028	0.0514681	CRAT/SLC27A2/ALOX15B	3	9.23618
GO:0046394	carboxylic acid biosynthetic process	4/24	261/14039	0.000925264	0.0244499	0.0186697	FADS2/SLC27A2/OLAH/ALOX15B	4	8.96488
GO:0016053	organic acid biosynthetic process	4/24	263/14039	0.000951941	0.0244499	0.0186697	FADS2/SLC27A2/OLAH/ALOX15B	4	8.8967
GO:1901615	organic hydroxy compound metabolic process	5/24	451/14039	0.000857636	0.0244499	0.0186697	MOGAT1/SORD/SLC27A2/AWAT2/ALOX15B	5	6.48513
GO:0009410	response to xenobiotic stimulus	4/24	369/14039	0.00328934	0.0602662	0.0460187	GAL/PON3/SORD/UGT1A7	4	6.34101
GO:0044283	small molecule biosynthetic process	5/24	472/14039	0.00105231	0.0256763	0.0196062	FADS2/SORD/SLC27A2/OLAH/ALOX15B	5	6.19659
